# Supplementary material for: Transcriptional changes related to secondary wall formation in xylem of transgenic lines of tobacco altered for lignin or xylan content which show improved saccharification
Source: Phytochemistry. 2012 Feb;74:79–89. doi: 10.1016/j.phytochem.2011.10.009 (PMC3657182; doi:10.1016/j.phytochem.2011.10.009)
Supplement: Supplementary data 1 [file mmc1.xls]

## Sheet: Sheet1
Supplementary Data I: EST library constructed from xylogenic tobacco cell culture Tcyt. Methods of library construction are described in Supplementary Methods I. Column A shows genes that differ in expression by more than twofold between the xylogenic tobacco cell culture and the wildtype culture. Red = up-regulation, Green = down-regulation
Significant changes in expression between Tcyt and wildtype	EST number	Accession number	Description	E-value	Score		Accession number	Description	E-value	Score
	EH663598	NM_106620.2	Arabidopsis thaliana integral membrane transporter family protein (AT1G79710) mRNA, complete cds	1e-29	140		NM_106620.2	Arabidopsis thaliana integral membrane transporter family protein (AT1G79710) mRNA, complete cds	1e-31	140
	EH663599	EF576422.1	Oryza sativa (indica cultivar-group) clone OSS-193-288-D8 unknown mRNA	5	42.8			no significant hit
	EH663600	AK228448.1	Arabidopsis thaliana mRNA for hypothetical protein, clone: RAFL15-03-B18	0.048	48.2		AK228448.1	Arabidopsis thaliana mRNA for hypothetical protein, clone: RAFL15-03-B18	0.0006	48.2
	EH663601	XM_002314413.1	Populus trichocarpa predicted protein, mRNA	4e-50	208		BX829344.1	Arabidopsis thaliana Full-length cDNA Complete sequence from clone GSLTSIL94ZB02 of Silique of strain col-0 of Arabidopsis thaliana (thale cress)	2e-41	172
	EH663602	no significant hits						no significant hit
	EH663603	CU326400.10	S.lycopersicum DNA sequence from clone SL_MboI-39E17 on chromosome 4, complete sequence	9e-05	57.2			no significant hit
	EH663604	no significant hits						no significant hit
	EH663605	EF474476.1	Nicotiana benthamiana 4-diphosphocytidyl-2-C-methyl-D-erythritol kinase mRNA, complete cds	5e-33	150		AY464597.1	Arabidopsis thaliana At2g35950 mRNA, partial sequence	5e-05	51.8
	EH663606	AB333840.1	Nicotiana tabacum NTH201 mRNA for class 2 knotted1-like protein, complete cds	2e-145	524			no significant hit
	EH663607	AM113862.1	Plantago major partial mRNA for glycosyltransferase (qua1 gene)	6e-61	244		NM_113418.4	Arabidopsis thaliana GAUT8/QUA1 (GALACTURONOSYLTRANSFERASE 8, QUASIMODO1); polygalacturonate 4-alpha-galacturonosyltransferase/ transferase, transf> (GAUT8/QUA1) mRNA, complete cds	2e-42	176
	EH663608	NM_202228.2	Arabidopsis thaliana patatin-related (AT1G33270) mRNA, complete cds	0.027	42.8		NM_202228.2	Arabidopsis thaliana patatin-related (AT1G33270) mRNA, complete cds	0.027	42.8
	EH663609	XM_002522185.1	Ricinus communis Glycogen synthase kinase-3 beta, putative, mRNA	1e-74	289		X94939.1	A.thaliana mRNA for shaggy-like kinase etha	1e-75	286
	EH663610	AF307094.1	Nicotiana tabacum non-cell-autonomous protein pathway1 (NCAPP1) mRNA, complete cds	9e-113	416			no significant hit
	EH663611	AF012823.1	Nicotiana tabacum GDP dissociation inhibitor (GDI) mRNA, complete cds	2e-06	62.6			no significant hit
	EH663612	BX829344.1	Arabidopsis thaliana Full-length cDNA Complete sequence from clone GSLTSIL94ZB02 of Silique of strain col-0 of Arabidopsis thaliana (thale cress)	2e-20	109		BX829344.1	Arabidopsis thaliana Full-length cDNA Complete sequence from clone GSLTSIL94ZB02 of Silique of strain col-0 of Arabidopsis thaliana (thale cress)	2e-22	109
	EH663613	AY619947.1	Nicotiana tabacum ADH-like UDP-glucose dehydrogenase mRNA, complete cds	0	713		NM_106362.2	Arabidopsis thaliana ADH1 (ALCOHOL DEHYDROGENASE 1) (ADH1) mRNA, complete cds	2e-47	192
	EH663614	no plant hits					X99851.1	L.erecta mRNA for galactokinase	2e-09	66.2
	EH663615	EU557673.1	Solanum lycopersicum FAS protein (fasciated) gene, complete cds	2e-26	129			no significant hit
	EH663616	XM_002516421.1	Ricinus communis ferrochelatase, putative, mRNA	7e-28	134			no significant hit
	EH663617	XM_002532067.1	Ricinus communis acyl-CoA dehydrogenase, putative, mRNA	1e-125	459		NM_115043.2	Arabidopsis thaliana ACX4 (ACYL-COA OXIDASE 4); oxidoreductase (ACX4) mRNA, complete cds	4e-108	394
	EH663618	AY619947.1	Nicotiana tabacum ADH-like UDP-glucose dehydrogenase mRNA, complete cds	0	789		BX814405.1	Arabidopsis thaliana Full-length cDNA Complete sequence from clone GSLTFB72ZB09 of Flowers and buds of strain col-0 of Arabidopsis thaliana (thale cress)	1e-62	242
	EH663619	AM851012.1	Nicotiana tabacum mRNA for putative esterase (T36 gene)	0	957		NM_121383.3	Arabidopsis thaliana hydrolase, alpha/beta fold family protein (AT5G13800) mRNA, complete cds	4e-63	244
	EH663620	X75782.1	A.thaliana (L.Heynh.) chloroplast mRNA for recombinant APS-kinase	1e-16	96.9		X75782.1	A.thaliana (L.Heynh.) chloroplast mRNA for recombinant APS-kinase	1e-18	96.9
	EH663621	AB333781.1	Nicotiana tabacum NL-B69 mRNA for N-like protein, complete cds	0	728		NM_001125525.1	Arabidopsis thaliana disease resistance protein (TIR-NBS class), putative (AT4G16990) mRNA, complete cds	3e-07	59
	EH663622	AC214596.1	Populus trichocarpa clone POP018-C13, complete sequence	9e-18	100			no significant hit
	EH663623	XM_002518824.1	Ricinus communis conserved hypothetical protein, mRNA	3e-20	109		NM_113691.2	Arabidopsis thaliana unknown protein (AT3G27750) mRNA, complete cds	0.027	42.8
	EH663624	NM_122127.2	Arabidopsis thaliana ATJ2; protein binding (ATJ2) mRNA, complete cds	1e-76	297		NM_122265.4	Arabidopsis thaliana DNAJ heat shock N-terminal domain-containing protein (AT5G23590) mRNA, complete cds	2e-29	132
	EH663625	U64913.1	Nicotiana tabacum farnesylated protein NTFP1 mRNA, partial cds	4e-139	504		NM_122127.2	Arabidopsis thaliana ATJ2 (Arabidopsis thaliana DnaJ homologue 2) (ATJ2) mRNA, complete cds	8e-79	297
	EH663626	XM_002532975.1	Ricinus communis transcription factor RF2a, putative, mRNA	2e-40	176		AB073159.1	Arabidopsis thaliana DNA, chromosome 4 centromere region, BAC clone:T2P22	7e-29	131
	EH663627	XM_002519581.1	Ricinus communis UV-induced protein uvi31, putative, mRNA	4e-25	125		NM_125767.1	Arabidopsis thaliana unknown protein (AT5G63720) mRNA, complete cds	0.008	44.6
	EH663628	AK246844.1	Solanum lycopersicum cDNA, clone: FC26AC04, HTC in fruit	2e-94	354		NM_113185.3	Arabidopsis thaliana unknown protein (AT3G22850) mRNA, complete cds	3e-26	122
	EH663629	XM_002531561.1	Ricinus communis Calcium-binding protein, putative, mRNA	8e-22	114		BT033107.1	Arabidopsis thaliana unknown protein (At5g47540) mRNA, complete cds	4e-13	78.8
	EH663630	XM_002307891.1	Populus trichocarpa predicted protein, mRNA	3e-24	122		NM_001125018.1	Arabidopsis thaliana unknown protein (AT2G40935) mRNA, complete cds	1e-12	77
	EH663631	XM_002517812.1	Ricinus communis 26S proteasome regulatory subunit rpn1, putative, mRNA	1e-57	233		NM_127618.3	Arabidopsis thaliana AtRPN1a/RPN1A (26S proteasome regulatory subunit S2 1A); binding (AtRPN1a/RPN1A) mRNA, complete cds	3e-39	165
	EH663632	XM_002516969.1	Ricinus communis 40S ribosomal protein S15, putative, mRNA	2e-60	242		NM_100308.3	Arabidopsis thaliana RPS15 (CYTOSOLIC RIBOSOMAL PROTEIN S15); structural constituent of ribosome (RPS15) mRNA, complete cds	3e-40	169
	EH663633	AJ579656.1	Lycopersicon esculentum plastid mRNA for superoxide dismutase [Fe] (sodb gene)	0	652		NM_179110.2	Arabidopsis thaliana FSD1 (FE SUPEROXIDE DISMUTASE 1); iron superoxide dismutase (FSD1) mRNA, complete cds	4e-32	141
	EH663634	no significant hits						no significant hit
	EH663635	X60058.1	Nicotiana tabacum blp5 mRNA for luminal binding protein (BiP)	5e-141	509		NM_180788.2	Arabidopsis thaliana BIP (LUMINAL BINDING PROTEIN); ATP binding (BIP) mRNA, complete cds	5e-87	324
	EH663636	XM_002297657.1	Populus trichocarpa predicted protein, mRNA	3e-09	73.4		AC010924.2T24D18	Arabidopsis thaliana chromosome 1 BAC T24D18 sequence, complete sequence	3e-07	59
	EH663637	D43624.1	Nicotiana tabacum mRNA for ascorbate oxidase precursor, complete cds	0	800		NM_147871.2	Arabidopsis thaliana L-ascorbate oxidase/ copper ion binding (AT5G21105) mRNA, complete cds	7e-10	68
	EH663638	D45204.1	Nicotiana tabacum mRNA for S-adenosyl-L-homocysteine hydrolase, complete cds	0	937		AY085669.1	Arabidopsis thaliana clone 16846 mRNA, complete sequence	2e-130	468
	EH663639	AB079024.1	Nicotiana tabacum mRNA for ras-related protein RAB8-5, complete cds	1e-141	511		NM_180365.3	Arabidopsis thaliana ATRAB8; GTP binding (ATRAB8) mRNA, complete cds	3e-77	291
	EH663640	AC233644.1	Solanum lycopersicum chromosome 2 clone C02HBa0212C17, complete sequence	3e-93	351			no significant hit
	EH663641	BT052507.1	Medicago truncatula clone MTYFD_FE_FF_FG1G-D-7 unknown mRNA	9e-18	100		NM_180206.2	Arabidopsis thaliana 3' exoribonuclease family domain 1-containing protein (AT3G07750) mRNA, complete cds	1e-18	96.9
	EH663642	XM_002529900.1	Ricinus communis DNA binding protein, putative, mRNA	4e-70	275		NM_125462.3	Arabidopsis thaliana REV (REVOLUTA); DNA binding / lipid binding / transcription factor (REV) mRNA, complete cds	8e-47	190
	EH663643	AJ272011.1	Nicotiana plumbaginifolia mRNA for oligouridylate binding protein (ubp1 gene)	0	688		NM_001123829.1	Arabidopsis thaliana UBP1B (OLIGOURIDYLATE BINDING PROTEIN 1B) (UBP1B) mRNA, complete cds	1e-12	77
	EH663644	AB012636.1	Nicotiana sylvestris Lhcb1*1 gene for light harvesting chlorophyll a/b-binding protein, complete cds	4e-43	185		AC079028.11AC079028	Arabidopsis thaliana chromosome 1 BAC T32O22 genomic sequence, complete sequence	0.0002	50							65221	64885	1e-48	203
	EH663645	FJ225394.1	Glycine max clone GM_WBb0070A12 dehydration responsive protein, zinc fnger proteins, calcineurin-like phosphoesterase, methyltransferase, truncated copia-type retroelement proteins, Rpp4 candidate 1, retroelement pol polyprotein, Rpp4 candidate 2, truncated putative gag polyprotein, truncated putative polyprotein, putative cellulase, truncated copia-type polyprotein, copia-type polyprotein, and r…	5e-05	59		AK221658.1	Arabidopsis thaliana mRNA for hypothetical protein, complete cds, clone: RAFL09-50-N05	0.007	51.8
	EH663646	CU914525.3	S.lycopersicum DNA sequence from clone LE_HBa-149O17 on chromosome 4, complete sequence	3e-44	188		NM_105840.3	Arabidopsis thaliana SEC6 (SEC6) mRNA, complete cds	8e-22	114
	EH663647	XM_002526210.1	Ricinus communis importin beta-1, putative, mRNA	7e-67	264		NM_124727.2	Arabidopsis thaliana importin beta-2, putative (AT5G53480) mRNA, complete cds	8e-47	190
	EH663648	AK224847.2	Solanum lycopersicum cDNA, clone: FC21DH04, HTC in fruit	2e-08	69.8			no significant hit									65221	64885	1e-48	203
	EH663649	AC212792.2	Solanum lycopersicum DNA sequence from clone LE_HBa-224N6 on chromosome 12, complete sequence	2e-71	279			no significant hit
	EH663650	U66269.1	Nicotiana tabacum ORF mRNA, complete cds	1e-170	609		NM_117521.3	Arabidopsis thaliana lesion inducing protein-related (AT4G14420) mRNA, complete cds	6e-23	111
	EH663651	no significant hits						no significant hit
	EH663652	XM_002510770.1	Ricinus communis Heat shock factor protein, putative, mRNA	4e-68	268		AK229690.1	Arabidopsis thaliana mRNA for heat shock factor 6, complete cds, clone: RAFL21-11-D17	4e-70	268
	EH663653	AC107231.9	Mus musculus chromosome 14, clone RP23-475A2, complete sequence	0.021	50			no significant hit
	EH663654	CP001098.1	Halothermothrix orenii H 168, complete genome	0.002	53.6			no significant hit
	EH663655	XM_002307891.1	Populus trichocarpa predicted protein, mRNA	9e-22	114		NM_001125018.1	Arabidopsis thaliana unknown protein (AT2G40935) mRNA, complete cds	2e-10	69.8
	EH663656	no significant hits						no significant hit
	EH663657	X00493.1	Agrobacterium tumefaciens Ti plasmid pTi15955 T-DNA region	0	978			no significant hit
	EH663658	XM_002511861.1	Ricinus communis caax prenyl protease ste24, putative, mRNA	7e-11	78.8			no significant hit
	EH663659	AK246976.1	Solanum lycopersicum cDNA, clone: LEFL1006DB05, HTC in leaf	1e-18	104			no significant hit
	EH663660	BT013835.1	Lycopersicon esculentum clone 132792R, mRNA sequence	4e-62	248		NM_001124122.1	Arabidopsis thaliana unknown protein (AT1G73390) mRNA, complete cds	8e-09	64.4
	EH663661	DQ021448.1	Nicotiana alata thioredoxin H (Trxh) mRNA, complete cds	2e-123	452		AY088552.1	Arabidopsis thaliana clone 7791 mRNA, complete sequence	7e-16	87.8
	EH663662	U64914.1	Nicotiana tabacum farnesylated protein NTFP2 mRNA, partial cds	4e-107	398		NM_180322.2	Arabidopsis thaliana ATJ3 (Arabidopsis thaliana DnaJ homologue 3) (ATJ3) mRNA, complete cds	3e-65	251
	EH663663	BT012969.1	Lycopersicon esculentum clone 114163F, mRNA sequence	6e-66	260		NM_122535.3	Arabidopsis thaliana MSS1 (SUGAR transport PROTEIN 13); carbohydrate transmembrane transporter/ hexose:hydrogen symporter/ high-affinity hydrogen:g> (MSS1) mRNA, complete cds	5e-31	138
	EH663664	AC215451.1	Solanum lycopersicum chromosome 2 clone C02SLe0031D11, complete sequence	4e-37	165			no significant hit
	EH663665	AC120871.12	Mus musculus chromosome 16, clone RP23-121E8, complete sequence	0.021	50			no significant hit
	EH663666	AB232686.1	Panax ginseng mRNA for peroxidase, complete cds	6e-28	134		X98318.1	A.thaliana mRNA for peroxidase, prxr6	4e-13	78.8
	EH663667	DQ021448.1	Nicotiana alata thioredoxin H (Trxh) mRNA, complete cds	3e-133	484		AY088552.1	Arabidopsis thaliana clone 7791 mRNA, complete sequence	2e-15	86
	EH663668	no significant hits						no significant hit
	EH663669	XM_002318474.1	Populus trichocarpa predicted protein, mRNA	1e-13	87.8			no significant hit
	EH663670	AY619949.1	Nicotiana tabacum putative UDP-glucose dehydrogenase 2 mRNA, complete cds	1e-88	336		NM_121553.3	Arabidopsis thaliana UDP-glucose 6-dehydrogenase, putative (AT5G15490) mRNA, complete cds	1e-25	120
	EH663671	AJ299256.1	Nicotiana tabacum mRNA for malate dehydrogenase (md1 gene)	0	755		NM_100321.2	Arabidopsis thaliana malate dehydrogenase, cytosolic, putative (AT1G04410) mRNA, complete cds	4e-88	327
	EH663672	no significant hits						no significant hit
	EH663673	AJ459816.1	Lycopersicon esculentum mRNA for putative phosphatase (psi14B gene)	1e-64	257		BT030334.1	Arabidopsis thaliana At1g73010 mRNA, complete cds	9e-40	167
	EH663674	no significant hits						no significant hit
	EH663675	no significant hits						no significant hit
	EH663676	D86629.1	Nicotiana tabacum mRNA for NT16 polypeptide, complete cds	2e-144	522		AP002051.1	Arabidopsis thaliana genomic DNA, chromosome 3, P1 clone: MZF16	5e-05	51.8
	EH663677	AY619947.1	Nicotiana tabacum ADH-like UDP-glucose dehydrogenase mRNA, complete cds	0	949		BX814405.1	Arabidopsis thaliana Full-length cDNA Complete sequence from clone GSLTFB72ZB09 of Flowers and buds of strain col-0 of Arabidopsis thaliana (thale cress)	2e-72	275
	EH663678	XM_002276786.1	PREDICTED: Vitis vinifera hypothetical protein LOC100264520 (LOC100264520), mRNA	2e-10	77			no significant hit
	EH663679	XM_002267516.1	PREDICTED: Vitis vinifera hypothetical protein LOC100254972 (LOC100254972), mRNA	2e-22	116			no significant hit
	EH663680	CU469513.4	S.lycopersicum DNA sequence from clone LE_HBa-96I8 on chromosome 4, complete sequence	3e-21	113			no significant hit
	EH663681	AJ459816.1	Lycopersicon esculentum mRNA for putative phosphatase (psi14B gene)	1e-121	446		BT030334.1	Arabidopsis thaliana At1g73010 mRNA, complete cds	4e-44	181
	EH663682	no significant hits						no significant hit
	EH663683	AF154647.1	Nicotiana tabacum clone PR32 mRNA sequence	3e-52	215		NM_178969.3	Arabidopsis thaliana UBQ10 (POLYUBIQUITIN 10); protein binding (UBQ10) mRNA, complete cds	5e-37	158
	EH663684	DQ984138.1	Nicotiana suaveolens methionine synthase mRNA, complete cds	3e-115	425		NM_001125092.1	Arabidopsis thaliana AtMS2 (Arabidopsis thaliana methionine synthase 2) (AtMS2) mRNA, complete cds	7e-86	320
	EH663685	AK246782.1	Solanum lycopersicum cDNA, clone: FC24AA09, HTC in fruit	1e-145	526		AY087197.1	Arabidopsis thaliana clone 32753 mRNA, complete sequence	7e-54	214
	EH663686	no significant hits						no significant hit
	EH663687	XM_002324094.1	Populus trichocarpa predicted protein, mRNA	7e-86	327		NM_114192.3	Arabidopsis thaliana ARID/BRIGHT DNA-binding domain-containing protein (AT3G43240) mRNA, complete cds	1e-63	246
	EH663688	no significant hits						no significant hit
	EH663689	XM_002527064.1	Ricinus communis f-actin capping protein beta subunit, putative, mRNA	1e-31	147		AC012654.2F14O23	Arabidopsis thaliana chromosome 1 BAC F14O23 sequence, complete sequence	9e-21	104
	EH663690	AM479280.2	Vitis vinifera contig VV78X229922.9, whole genome shotgun sequence	5e-37	165		NM_203207.1	Arabidopsis thaliana C2 domain-containing protein (AT5G55530) mRNA, complete cds	5e-24	114
	EH663691	EU580435.1	Nicotiana tabacum elongation factor 1 gamma-like protein mRNA, complete cds; mitochondrial	1e-157	565		NM_104568.3	Arabidopsis thaliana elongation factor 1B-gamma, putative / eEF-1B gamma, putative (AT1G57720) mRNA, complete cds	152	2e-33
	EH663692	GQ377441.1	(Populus tomentosa x P. bolleana) x P. tomentosa WRKY transcription factor 21 mRNA, complete cds	8e-08	68			no significant hit
	EH663693	BT014377.1	Lycopersicon esculentum clone 133665R, mRNA sequence	3e-12	82.4			no significant hit
	EH663694	XM_002534120.1	Ricinus communis big map kinase/bmk, putative, mRNA	2e-179	637		NM_106026.2	Arabidopsis thaliana ATMPK15 (ARABIDOPSIS THALIANA MAP KINASE 15); MAP kinase/ kinase (ATMPK15) mRNA, complete cds	2e-150	535
	EH663695	XM_002268871.1	PREDICTED: Vitis vinifera hypothetical protein LOC100262947 (LOC100262947), mRNA	2e-17	100		NM_104802.4	Arabidopsis thaliana WD-40 repeat family protein / katanin p80 subunit, putative (AT1G61210) mRNA, complete cds	0.0006	48.2
	EH663696	NM_001123775.1	Arabidopsis thaliana EMB2284/EMB529/POL2A/TIL1 (EMBRYO DEFECTIVE 2284) (EMB2284/EMB529/POL2A/TIL1) mRNA, complete cds	1e-30	143		NM_001123775.1	Arabidopsis thaliana EMB2284/EMB529/POL2A/TIL1 (EMBRYO DEFECTIVE 2284) (EMB2284/EMB529/POL2A/TIL1) mRNA, complete cds	1e-32	143
	EH663697	FJ979826.1	Nicotiana tabacum cultivar Samsun NN enolase mRNA, complete cds	0	991		NM_129209.3	Arabidopsis thaliana LOS2 (Low expression of osmotically responsive genes 1); phosphopyruvate hydratase (LOS2) mRNA, complete cds	5e-163	576
	EH663698	no significant hits						no significant hit
	EH663699	EF016490.1	Malus x domestica cultivar Royal Gala MYB transcription factor (MYB1)	3e-25	125		NM_115431.2	Arabidopsis thaliana MYB109 (myb domain protein 109); DNA binding / transcription factor (MYB109) mRNA, complete cds	4e-13	78.8
	EH663700	XM_002263137.1	PREDICTED: Vitis vinifera hypothetical protein LOC100255842 (LOC100255842), mRNA	6e-73	284		NM_180762.2	Arabidopsis thaliana ATGUS3 (ARABIDOPSIS THALIANA GLUCURONIDASE 3); beta-glucuronidase (ATGUS3) mRNA, complete cds	7e-48	194
	EH663701	AY310813.1	Nicotiana benthamiana clone 12-171 unknown mRNA	2e-118	435		NM_120719.3	Arabidopsis thaliana ribosomal protein S8e family protein (AT5G06360) mRNA, complete cds	1e-56	223
	EH663702	BA000042.1	Nicotiana tabacum mitochondrial DNA, complete genome	3e-119	437		NM_106086.4	Arabidopsis thaliana catalytic (AT1G74260) mRNA, complete cds	4e-95	351
	EH663703	no significant hits						no significant hit
	EH663704	X79141.1	N.tabacum NeIF-4A14 mRNA	3e-101	378		AK226344.1	Arabidopsis thaliana mRNA for Eukaryotic Initiation Factor 4A-2, complete cds, clone: RAFL05-15-K12	3e-14	82.4
	EH663705	CU229876.1	Populus EST from mild drought-stressed leaves	1e-69	273		NM_129000.3	Arabidopsis thaliana 60S ribosomal protein L18A (RPL18aB) (AT2G34480) mRNA, complete cds	2e-68	262
	EH663706	XM_002517233.1	Ricinus communis conserved hypothetical protein, mRNA	2e-11	80.6		NM_115506.3	Arabidopsis thaliana myosin heavy chain-related (AT3G56480) mRNA, complete cds	6e-11	71.6
	EH663707	AM456651.1	PREDICTED: Vitis vinifera hypothetical protein LOC100243774 (LOC100243774), mRNA	3e-59	239		BX815645.1	Arabidopsis thaliana Full-length cDNA Complete sequence from clone GSLTLS7ZE06 of Adult vegetative tissue of strain col-0 of Arabidopsis thaliana (thale cress)	4e-13	78.8
	EH663708	BT013235.1	Lycopersicon esculentum clone 134487R, mRNA sequence	1e-11	80.6			no significant hit
	EH663709	AL672255.18	Mouse DNA sequence from clone RP23-299A23 on chromosome X Contains the 5' end of the Atp11c gene for Atpase, class VI, type 11C, an interferon induced transmembrane protein 2 (Ifitm2) pseudogene and one CpG island, complete sequence	0.005	51.8			no significant hit
	EH663710	DQ284479.1	Nicotiana tabacum putative RNA binding protein (QRRBP-1) mRNA, partial cds	3e-127	464		NM_112800.3	Arabidopsis thaliana ATRBP47B (RNA-BINDING PROTEIN 47B); RNA binding (ATRBP47B) mRNA, complete cds	6e-36	154
	EH663711	AJ309006.1	Nicotiana tabacum NADPH oxidase (rbohD) mRNA, complete cds	0	787		NM_120821.2	Arabidopsis thaliana ATRBOHA (RESPIRATORY BURST OXIDASE HOMOLOG A); FAD binding / calcium ion binding / iron ion binding / oxidoreductase (ATRBOHA) mRNA, complete cds	1e-38	163
	EH663712	FM253112.1	Solanum brevidens polygalacturonase inhibitor (pgipSb4) pseudogene, partial sequence	0.0002	57.2			no significant hit
	EH663713	AK246453.1	Solanum lycopersicum cDNA, clone: FC11BC11, HTC in fruit	4e-144	520		NM_129716.3	Arabidopsis thaliana ATSFGH (ARABIDOPSIS THALIANA S-FORMYLGLUTATHIONE HYDROLASE); S-formylglutathione hydrolase/ hydrolase, acting on ester bonds (ATSFGH) mRNA, complete cds	8e-47	190
	EH663714	AF029351.1	Nicotiana tabacum putative RNA binding protein (QRRBP-1) mRNA, partial cds	0	834		NM_112800.3	Arabidopsis thaliana ATRBP47B (RNA-BINDING PROTEIN 47B); RNA binding (ATRBP47B) mRNA, complete cds	3e-14	82.4
	EH663715	XM_002318413.1	Ricinus communis conserved hypothetical protein, mRNA	2e-123	452		NM_114791.4	Arabidopsis thaliana unknown protein (AT3G49310) mRNA, complete cds	2e-98	361
	EH663716	EF147452.1	Populus trichocarpa clone WS01231_E16 unknown mRNA	4e-69	271		AK321621.1	Arabidopsis thaliana ATSPP (ARABIDOPSIS SIGNAL PEPTIDE PEPTIDASE); aspartic-type endopeptidase (ATSPP) mRNA, complete cds	1e-49	206
	EH663717	AK246195.1	Solanum lycopersicum cDNA, clone: FC03BG12, HTC in fruit	9e-14	87.8			no significant hit
	EH663718	EU124735.1	Solanum lycopersicum chromosome 3 clone C03HBa0040F22, complete sequence	5e-80	307		NM_148852.1	Arabidopsis thaliana WNK3 (Arabidopsis WNK kinase 3); kinase (WNK3) mRNA, complete cds	0.002	46.4
	EH663719	AJ718419.1	Nicotiana tabacum cDNA-AFLP-fragment BSTC34-115, cultivar Bright Yellow 2	1e-17	100			no significant hit
	EH663720	no significant hits						no significant hit
	EH663721	L38828.1	Nicotiana tabacum EF-1-alpha-related GTP-binding protein (SUP1) mRNA, complete cds	0	773		NM_001035986.1	Arabidopsis thaliana EF-1-alpha-related GTP-binding protein, putative (AT1G18070) mRNA, complete cds	5e-69	264
	EH663722	no significant hits						no significant hit
	EH663723	AK247527.1	Solanum lycopersicum cDNA, clone: LEFL1042AC12, HTC in leaf	1e-101	379		AY085733.1	Arabidopsis thaliana clone 17483 mRNA, complete sequence	1e-05	53.6
	EH663724	AY221087.1	Solanum tuberosum cellulose synthase (StCesA3) mRNA, complete cds	0	841		NM_120599.3	Arabidopsis thaliana CESA3 (CELLULOSE SYNTHASE 3); cellulose synthase/ transferase, transferring glycosyl groups (CESA3) mRNA, complete cds	7e-124	446
	EH663725	no significant hits						no significant hit
	EH663726	AC226510.1	Solanum lycopersicum chromosome 2 clone C02HBa0172H10, complete sequence	3e-102	381		AL161586.2	Arabidopsis thaliana DNA chromosome 4, contig fragment No. 82	0.027	42.8
	EH663727	AB019427.1	Nicotiana paniculata mRNA for elongation factor-1 alpha, complete cds	0	700		NM_001125992.1	Arabidopsis thaliana elongation factor 1-alpha / EF-1-alpha (AT5G60390) mRNA, complete cds	9e-110	399
	EH663728	EU616552.1	Capsicum annuum putative p-coumarate 3-hydroxylase mRNA, complete cds	0	666		NM_180006.2	Arabidopsis thaliana CYP98A3 (CYTOCHROME P450, FAMILY 98, SUBFAMILY A, POLYPEPTIDE 3); monooxygenase/ p-coumarate 3-hydroxylase (CYP98A3) mRNA, complete cds	2e-72	275
	EH663729	NM_119780.2	N.tabacum RL2 mRNA for 60S ribosomal protein L2	2e-125	459		NM_119780.2	Arabidopsis thaliana 60S ribosomal protein L8 (RPL8C) (AT4G36130) mRNA, complete cds	2e-104	381
	EH663730	NM_001069162.1	Oryza sativa (japonica cultivar-group) Os09g0132600 (Os09g0132600) mRNA, complete cds	1e-31	147		NM_112362.3	Arabidopsis thaliana unknown protein (AT3G15000) mRNA, complete cds	1e-31	140
	EH663731	NM_001068050.1	Ricinus communis polyadenylate-binding protein, putative, mRNA	3e-07	66.2		EU162608.1	Arabidopsis lyrata subsp. lyrata clone contig80 BAC28 sequence	0.027	42.8
	EH663732	BT013757.1	Lycopersicon esculentum clone 132639F, mRNA sequence	4e-119	437			no significant hit
	EH663733	AC233494.1	PREDICTED: Vitis vinifera hypothetical protein LOC100248768 (LOC100248768), mRNA	0.007	51.8			no significant hit
	EH663734	NM_102362.4	Ricinus communis Aspartic proteinase nepenthesin-1 precursor, putative, mRNA	1e-36	163		NM_102362.4	Arabidopsis thaliana aspartyl protease family protein (AT1G25510) mRNA, complete cds	3e-27	125
	EH663735	NM_123672.3	Lycopersicon esculentum cysteine protease TDI-65 (tdi-65) mRNA, complete cds	1e-56	230		NM_123672.3	Arabidopsis thaliana cysteine proteinase, putative / thiol protease, putative (AT5G43060) mRNA, complete cds	3e-08	62.6
	EH663736	NM_121018.3	Nicotiana tabacum clone TOB119E07 actin mRNA, partial cds	4e-63	251		NM_121018.3	Arabidopsis thaliana ACT7 (actin 7) (ACT7) mRNA, complete cds	3e-64	248
	EH663737	BT013998.1	Lycopersicon esculentum clone 133045R, mRNA sequence	9e-90	340		AK229144.1	Arabidopsis thaliana mRNA for hypothetical protein, complete cds, clone: RAFL16-42-N19	3e-08	62.6
	EH663738	BT012861.1	Lycopersicon esculentum clone 113949F, mRNA sequence	7e-34	154			no significant hit
	EH663739	BT012911.1	Lycopersicon esculentum clone 114029F, mRNA sequence	2e-92	349		NM_117084.2	Arabidopsis thaliana zinc finger (C3HC4-type RING finger) family protein (AT4G10160) mRNA, complete cds	5e-30	134
	EH663740	X79053.1	S. tuberosum met3-2 mRNA for ATP-sulfate adenylyltransferase	4e-124	453		NM_113189.4	Arabidopsis thaliana APS1 (ATP sulfurylase 3) (APS1) mRNA, complete cds	5e-24	114
	EH663741	no significant hit						no significant hit
	EH663742	AF289466.1	Nicotiana tabacum cyclin-dependent kinase B1-2 (CdkB1-2) mRNA, complete cds	0	704		NM_001036430.2	Arabidopsis thaliana CDKB1;2 (cyclin-dependent kinase B1;2); kinase (CDKB1;2) mRNA, complete cds	3e-58	228
	EH663743	AY619947.1	Nicotiana tabacum ADH-like UDP-glucose dehydrogenase mRNA, complete cds	1e-168	601		NM_106362.2	Arabidopsis thaliana ADH1 (ALCOHOL DEHYDROGENASE 1) (ADH1) mRNA, complete cds	2e-53	212
	EH663744	EF145422.1	Populus trichocarpa predicted protein, mRNA	2e-54	223		NM_118911.3	Arabidopsis thaliana unknown protein (AT4G27720) mRNA, complete cds	8e-41	170
	EH663745	D86629.1	Nicotiana tabacum mRNA for NT16 polypeptide, complete cds	6e-179	636		AP002051.1	Arabidopsis thaliana genomic DNA, chromosome 3, P1 clone: MZF16	0.0002	50
	EH663746	AK326028.1	Nicotiana tabacum NtPCL1 mRNA, partial cds	2e-49	206			no significant hit
	EH663747	AJ717348.1	Solanum lycopersicum putative SOS2-like protein kinase mRNA, complete cds	1e-171	612		NM_122932.4	Arabidopsis thaliana SOS2 (SALT OVERLY SENSITIVE 2); kinase (SOS2) mRNA, complete cds	8e-22	107
	EH663748	AF002991.1	Homo sapiens cosmid, complete sequence	0.016	50			no significant hit
	EH663749	DQ021455.1	Nicotiana langsdorffii x Nicotiana sanderae clone aamL3 alpha-amylase 1 large isoform (AAM1) mRNA, partial cds, alternatively spliced	0	677		NM_106262	Arabidopsis thaliana AMY2 (ALPHA-AMYLASE-LIKE 2); alpha-amylase/calcium ion binding / catalytic/ cation binding (AMY2) mRNA,complete cds.	205	6e-49
	EH663750	AB372261.1	Capsicum chinense mRNA for putative multidrug resistance-associated protein, complete cds	4e-92	347		NM_129020.3	Arabidopsis thaliana ATMRP2 (MULTIDRUG RESISTANCE-ASSOCIATED PROTEIN 2); ATPase, coupled to transmembrane movement of substances (ATMRP2) mRNA, complete cds	2e-34	149
	EH663751	AM435541.2	Populus trichocarpa predicted protein, mRNA	3e-08	69.8		AY113901.1	Arabidopsis thaliana aspartate/glutamate/uridylate kinase family protein (AT3G57560) mRNA, complete cds	6e-48	201
	EH663752	NM_115616.2	Arabidopsis thaliana aspartate/glutamate/uridylate kinase family protein (AT3G57560) mRNA, complete cds	4e-48	201		NM_115616.2	Arabidopsis thaliana aspartate/glutamate/uridylate kinase family protein (AT3G57560) mRNA, complete cds	5e-50	201
	EH663753	CT824639.4	Mouse DNA sequence from clone CH29-171N14 on chromosome 6, complete sequence	0.004	51.8			no significant hit
	EH663754	no significant hit						no significant hit
	EH663755	EU998972.1	Nicotiana benthamiana homeodomain leucine-zipper 1 (HB1) mRNA, complete cds	2e-112	416		AC004044.1	Arabidopsis thaliana BAC T5J8 from chromosome IV, top arm, complete sequence	0.008	44.6
	EH663756	XM_002311380.1	PREDICTED: Vitis vinifera hypothetical protein LOC100253642 (LOC100253642), mRNA	4e-50	208		NM_118656.4	Arabidopsis thaliana SKS1 (SKU5 SIMILAR 1); copper ion binding (SKS1) mRNA, complete cds	1e-57	226
	EH663757	XM_002511234.1	Populus trichocarpa predicted protein, mRNA	1e-19	107		NM_113937.2	Arabidopsis thaliana unknown protein (AT3G30380) mRNA, complete cds	5e-12	75.2
	EH663758	AY535010.1	Nicotiana tabacum N-like protein (NH) gene, complete cds	0	774			no significant hit
	EH663759	AB061263.1	Solanum tuberosum EF-1-alpha mRNA for Elongation factor 1-alpha, complete cds	4e-175	623		NM_100666.3	Arabidopsis thaliana elongation factor 1-alpha / EF-1-alpha (AT1G07920) mRNA, complete cds	6e-137	489
	EH663760	DQ442995.1	Nicotiana tabacum phosphomannomutase mRNA, complete cds	1e-169	605		NM_130142.3	Arabidopsis thaliana ATPMM; phosphomannomutase (ATPMM) mRNA, complete cds	5e-37	158
	EH663761	XM_002326363.1	Ricinus communis dead box ATP-dependent RNA helicase, putative, mRNA	4e-13	86		NM_115171.3	Arabidopsis thaliana LOS4 (Low expression of osmotically responsive genes 1); ATP-dependent helicase (LOS4) mRNA, complete cds	3e-21	105
	EH663762	AC155251.2	Solanum lycopersicum cDNA, clone: LEFL1001DD12, HTC in leaf	2e-16	96.9		NM_123454.2	Arabidopsis thaliana ATCLC-A (CHLORIDE CHANNEL A); anion channel/ voltage-gated chloride channel (ATCLC-A) mRNA, complete cds	0.002	46.4
	EH663763	AL161578.2	Ricinus communis small heat-shock protein, putative, mRNA	7e-08	68		AL161578.2	Arabidopsis thaliana DNA chromosome 4, contig fragment No. 74	0.002	46.4
	EH663764	AC148609.23	PREDICTED: Vitis vinifera hypothetical protein LOC100253557 (LOC100253557), mRNA	2e-28	136		NM_114491.3	Arabidopsis thaliana unknown protein (AT3G46220) mRNA, complete cds	3e-14	82.4
	EH663765	BC111129.1	Bos taurus chromosome 17 open reading frame 81 ortholog, mRNA (cDNA clone IMAGE:8054235), partial cds	9e-07	64.4			no significant hit
	EH663766	AK247929.1	Solanum lycopersicum cDNA, clone: LEFL2050G14, HTC in fruit	4e-05	59		AC004473.1T13D8	Arabidopsis thaliana chromosome 1 BAC T13D8, complete sequence	0.008	44.6
	EH663767	AC215372.2	Solanum lycopersicum chromosome 2 clone C02HBa0060J03, complete sequence	7e-40	174		NM_119739.3	Arabidopsis thaliana unknown protein (AT4G35730) mRNA, complete cds	7e-16	87.8
	EH663768	U64914.1	Nicotiana tabacum farnesylated protein NTFP2 mRNA, partial cds	5e-130	473		NM_180322.2	Arabidopsis thaliana ATJ3 (Arabidopsis thaliana DnaJ homologue 3) (ATJ3) mRNA, complete cds	5e-68	260							4	488	2e-130	475
	EH663769	BT013849.1	Solanum lycopersicum cDNA, clone: LEFL1065CG07, HTC in leaf	1e-138	502		NM_125314.4	Arabidopsis thaliana 40S ribosomal protein S8 (RPS8B) (AT5G59240) mRNA, complete cds	1e-64	250
	EH663770	FJ708709.1	Glycine max clone cw116 leucine-rich repeat transmembrane protein kinase mRNA, complete cds	4e-25	125		NM_129116.4	Arabidopsis thaliana leucine-rich repeat transmembrane protein kinase, putative (AT2G35620) mRNA, complete cds	2e-17	93.3
	EH663771	AC132430.3	Mus musculus BAC clone RP23-208D22 from chromosome 9, complete sequence	0.002	53.6		NM_202701.2	Arabidopsis thaliana WRI1 (WRINKLED 1); DNA binding / transcription factor (WRI1) mRNA, complete cds	0.008	44.6
	EH663772	BT014518.1	Lycopersicon esculentum clone 133908F, mRNA sequence	3e-139	504		AC004135.1AC004135	Genomic sequence for Arabidopsis thaliana BAC T17H7 from Chromosome 1, complete sequence	0.008	44.6
	EH663773	NM_129831.4	Arabidopsis thaliana unknown protein (AT2G42700) mRNA, complete cds	2e-20	109		NM_129831.4	Arabidopsis thaliana unknown protein (AT2G42700) mRNA, complete cds	2e-22	109
	EH663774	BT014264.1	Lycopersicon esculentum clone 133486F, mRNA sequence	1e-107	399		AC005169.3	Arabidopsis thaliana chromosome 2 clone F6F22 map mi148, complete sequence	0.002	46.4
	EH663775	AL732292.12	Human DNA sequence from clone RP4-597N16 on chromosome 1 Contains a pseudogene similar to part of ribosomal protein L32 (RPL32), the TOMM20 gene for translocase of outer mitochondrial membrane 20 homolog (yeast), the 3' end of a novel gene (KIAA0117) and a CpG island, complete sequence	0.0001	57.2			no significant hit
	EH663776	AJ617048.1	Lycopersicon esculentum omega-3 fatty acid desaturase gene, complete cds; nuclear gene for chloroplast product	5e-35	158			no significant hit									391	1	2e-34	156
	EH663777	no significant hits						no significant hit
	EH663778	EU243336.1	Nicotiana benthamiana bypass1 mRNA, complete cds	0	881		NM_130171.3	Arabidopsis thaliana unknown protein (AT2G46080) mRNA, complete cds	5e-30	134
	EH663779	BT013849.1	Lycopersicon esculentum clone 132809F, mRNA sequence	3e-126	461		NM_125314.4	Arabidopsis thaliana 40S ribosomal protein S8 (RPS8B) (AT5G59240) mRNA, complete cds	1e-45	187
	EH663780	AB012638.1	Nicotiana sylvestris Lhcb1*5, Lhcb1*6 genes for light harvesting chlorophyll a/b-binding protein, complete cds	7e-21	111		AC237870.1	Arabidopsis thaliana 40S ribosomal protein S8 (RPS8B) (AT5G59240) mRNA, complete cds	1e-43	187
	EH663781	M74101.1	Nicotiana sylvestris (clone 6PU11) hexameric polyubiquitin (ubi11) mRNA, complete cds	1e-145	526		DQ793133.1	Arabidopsis thaliana ubiquitin (UBQ3) mRNA, partial cds	2e-117	425
	EH663782	AC215484.2	Solanum lycopersicum chromosome 2 clone C02SLm0065M14, complete sequence	2e-122	448		NM_121491.2	Arabidopsis thaliana ATCNGC18/CNGC18 (CYCLIC NUCLEOTIDE-GATED CHANNEL 18); calmodulin binding / cyclic nucleotide binding / ion channel (ATCNGC18/CNGC18) mRNA, complete cds	1e-19	100
	EH663783	AC215475.1	Solanum lycopersicum chromosome 2 clone C02SLm0021D12, complete sequence	4e-170	607		NM_115574.2	Arabidopsis thaliana NAP57 (ARABIDOPSIS THALIANA HOMOLOGUE OF NAP57) (NAP57) mRNA, complete cds	5e-62	241
	EH663784	NM_102791.4	Arabidopsis thaliana ATPase, BadF/BadG/BcrA/BcrD-type family (AT1G30540) mRNA, complete cds	5e-35	158		NM_102791.4	Arabidopsis thaliana ATPase, BadF/BadG/BcrA/BcrD-type family (AT1G30540) mRNA, complete cds	5e-37	158
	EH663785	no significant hits						no significant hit
	EH663786	DQ241856.1	Nicotiana tabacum cultivar Samsun NN enolase mRNA, complete cds	0	834		NM_129209.3	Arabidopsis thaliana LOS2 (Low expression of osmotically responsive genes 1); phosphopyruvate hydratase (LOS2) mRNA, complete cds	2e-117	425
	EH663787	XM_002525951.1	Ricinus communis conserved hypothetical protein, mRNA	2e-48	203		NM_126230.2	Arabidopsis thaliana binding (AT2G01690) mRNA, complete cds	3e-39	165
	EH663788	XM_002509892.1	Ricinus communis nadhp hc toxin reductase, putative, mRNA	5e-24	122			no significant hit
	EH663789	no significant hits						no significant hit
	EH663790	XM_002308454.1	Populus trichocarpa predicted protein, mRNA	2e-79	306		NM_115210.5	Arabidopsis thaliana RSZ32; nucleic acid binding (RSZ32) mRNA, complete cds	9e-59	230
	EH663791	Z93769.1	N.tabacum npp2 mRNA for protein phosphatase type 1	0	989		NM_128494.4	Arabidopsis thaliana TOPP1 (TYPE ONE PROTEIN PHOSPHATASE 1); protein serine/threonine phosphatase (TOPP1) mRNA, complete cds	2e-47	192
	EH663792	XM_002529177.1	Ricinus communis methylenetetrahydrofolate reductase, putative, mRNA	4e-114	421		NM_129979.2	Arabidopsis thaliana MTHFR2 (METHYLENETETRAHYDROFOLATE REDUCTASE 2); methylenetetrahydrofolate reductase (NADPH) (MTHFR2) mRNA, complete cds	1e-102	376
	EH663793	XM_002300736.1	Populus trichocarpa NAC domain protein, IPR003441 (NAC109), mRNA	2e-72	282		NM_118995.2	Arabidopsis thaliana ANAC074 (Arabidopsis NAC domain containing protein 74); transcription factor (ANAC074) mRNA, complete cds	5e-43	178
	EH663794	XM_002315920.1	Populus trichocarpa predicted protein, mRNA	2e-23	120			no significant hit
	EH663795	AJ417876.1	Nicotiana tabacum mRNA for IAA9 protein	0	973		NM_180944.2	Arabidopsis thaliana IAA9 (indoleacetic acid-induced protein 9); transcription factor (IAA9) mRNA, complete cds	0.002	46.4
	EH663796	XM_002521584.1	Ricinus communis F-box and wd40 domain protein, putative, mRNA	2e-09	73.4			no significant hit
	EH663797	DQ924970.1	Capsicum annuum ubiquitin-conjugating enzyme (E2) mRNA, complete cds	1e-119	439		AK230295.1	Arabidopsis thaliana mRNA for ubiquitin-protein ligase like protein, complete cds, clone: RAFL24-09-B21	4e-25	118
	EH663798	AC116984.2	Dictyostelium discoideum AX4 chromosome 2 DDB0232468.02, whole genome shotgun sequence	1e-05	60.8			no significant hit
	EH663799	EU243336.1	Nicotiana benthamiana bypass1 mRNA, complete cds	2e-23	120			no significant hit
	EH663800	BT014417.1	Lycopersicon esculentum clone 133725F, mRNA sequence	3e-96	361		NM_106265.3	Arabidopsis thaliana SKS5 (SKU5 Similar 5); copper ion binding / oxidoreductase (SKS5) mRNA, complete cds	9e-78	293
	EH663801	FJ380063.1	Suicide vector pMQ200, complete sequence	0.002	53.6		AJ001753.1	Arabidopsis thaliana mRNA for Inositol 1,3,4-Trisphosphate 5/6 Kinase	0.008	44.6
	EH663802	AY695055.1	Nicotiana tabacum adenosine kinase isoform 2T mRNA, complete cds	0	780		NM_120408.3	Arabidopsis thaliana ADK2 (ADENOSINE KINASE 2); kinase (ADK2) mRNA, complete cds	3e-83	311
	EH663803	AC233644.1	Solanum lycopersicum chromosome 2 clone C02HBa0212C17, complete sequence	2e-136	495			no significant hit
	EH663804	X81853.1	N.tabacum mRNA for alcohol dehydrogenase	0	704		NM_106362.2	Arabidopsis thaliana ADH1 (ALCOHOL DEHYDROGENASE 1) (ADH1) mRNA, complete cds	1e-83	313
	EH663805	AM486603.2	Vitis vinifera contig VV78X089438.3, whole genome shotgun sequence	0.0002	57.2		NM_127053.4	Arabidopsis thaliana AGP9 (ARABINOGALACTAN PROTEIN 9) (AGP9) mRNA, complete cds	0.002	46.4
	EH663806	D00667.1	Solanum tuberosum mRNA for UDP-glucose pyrophosphorylase, complete cds	0	666		NM_121737.3	Arabidopsis thaliana UTP--glucose-1-phosphate uridylyltransferase, putative / UDP-glucose pyrophosphorylase, putative / UGPase, putative (AT5G17310) mRNA, complete cds	4e-70	268
	EH663807	AY619947.1	Nicotiana tabacum ADH-like UDP-glucose dehydrogenase mRNA, complete cds	0	830		NM_106362.2	Arabidopsis thaliana ADH1 (ALCOHOL DEHYDROGENASE 1) (ADH1) mRNA, complete cds	4e-44	181
	EH663808	AC189529.2	Brassica rapa subsp. pekinensis clone KBrB092P05, complete sequence	0.002	53.6		NM_119615.4	Arabidopsis thaliana protein kinase family protein (AT4G34500) mRNA, complete cds	0.0006	48.2
	EH663809	Y10862.1	N.tabacum mRNA for ribonucleotide reductase, clone R1-2	0	728		NM_127748.3	Arabidopsis thaliana R1/RNR1 (RIBONUCLEOTIDE REDUCTASE 1); ribonucleoside-diphosphate reductase (R1/RNR1) mRNA, complete cds	5e-81	304
	EH663810	XM_002516302.1	Ricinus communis Sorting nexin-4, putative, mRNA	6e-48	201		NM_125230.5	Arabidopsis thaliana phox (PX) domain-containing protein (AT5G58440) mRNA, complete cds	2e-29	132
	EH663811	AK247542.1	Solanum lycopersicum cDNA, clone: LEFL1045AB05, HTC in leaf	6e-66	260		NM_001125361.1	Arabidopsis thaliana CPuORF46 (Conserved peptide upstream open reading frame 46) (CPuORF46) mRNA, complete cds	3e-07	59
	EH663812	XM_002321217.1	Populus trichocarpa multidrug resistance protein ABC transporter family, mRNA	2e-21	113		NM_115961.1	Arabidopsis thaliana ATMRP15 (Arabidopsis thaliana multidrug resistance-associated protein 15) (ATMRP15) mRNA, complete cds	9e-15	84.2
	EH663813	XM_002270316.1	PREDICTED: Vitis vinifera hypothetical protein LOC100259925 (LOC100259925), mRNA	1e-24	123		NM_147872.4	Arabidopsis thaliana EMB1379 (EMBRYO DEFECTIVE 1379) (EMB1379) mRNA, complete cds	8e-22	107
	EH663814	AF127243.1	Nicotiana tabacum S-adenosyl-L-methionine synthetase (SAMS) mRNA, complete cds	0	738		NM_129243.3	Arabidopsis thaliana MAT3 (METHIONINE ADENOSYLTRANSFERASE 3); methionine adenosyltransferase (MAT3) mRNA, complete cds	5e-75	284
	EH663815	AM486603.2	Vitis vinifera contig VV78X089438.3, whole genome shotgun sequence	0.26	46.4			no significant hit
	EH663816	XM_002513281.1	Ricinus communis conserved hypothetical protein, mRNA	1e-11	80.6		NM_118355.2	Arabidopsis thaliana ubiquitin thiolesterase (AT4G22290) mRNA, complete cds	2e-10	69.8
	EH663817	L24007.1	Lycopersicon esculentum (DB125) meloidogyne-induced giant cell protein mRNA, 3' end	2e-08	69.8		AL138663.1	Arabidopsis thaliana DNA chromosome 3, BAC clone F7P3	0.027	42.8
	EH663818	AL158209.23	Human DNA sequence from clone RP11-275N1 on chromosome 10 Contains a novel gene and a pseudogene similar to part of FLJ10581, complete sequence	0.002	53.6		AL162691.1	Arabidopsis thaliana DNA chromosome 3, BAC clone T28A8	0.008	44.6
	EH663819	XM_002305470.1	Populus trichocarpa predicted protein, mRNA	4e-25	125			no significant hit
	EH663820	no significant hits						no significant hit
	EH663821	XM_002525175.1	Ricinus communis arginine/serine-rich splicing factor, putative, mRNA	2e-22	116		NM_115210.5	Arabidopsis thaliana RSZ32; nucleic acid binding (RSZ32) mRNA, complete cds	3e-27	125
	EH663822	AF362949.1	Nicotiana tabacum endo-beta-1,4-glucanase precursor (Cel8) mRNA, complete cds	3e-39	172		NM_105114.2	Arabidopsis thaliana ATGH9C2 (ARABIDOPSIS THALIANA GLYCOSYL HYDROLASE 9C2); hydrolase, hydrolyzing O-glycosyl compounds (ATGH9C2) mRNA, complete cds	7e-10	68
	EH663823	no significant hits						no significant hit
	EH663824	AC212308.2	Solanum lycopersicum cv. Heinz 1706, chromosome 5 BAC clone C05SLe0101I15, complete sequence	2e-22	116			no significant hit
	EH663825	EU760961.1	Coffea canephora putative xylosyl transferase (XT1b) mRNA, complete cds	1e-23	120			no significant hit
	EH663826	AB071435.1	Nicotiana tabacum nack1 mRNA for kinesin-like protein NACK1, complete cds	0	823		NM_101695.3	Arabidopsis thaliana HIK (HINKEL); microtubule motor (HIK) mRNA, complete cds	8e-85	316
	EH663827	AK246867.1	Solanum lycopersicum cDNA, clone: FC26DF05, HTC in fruit	1e-100	376		NM_115259.4	Arabidopsis thaliana universal stress protein (USP) family protein (AT3G53990) mRNA, complete cds	7e-35	150
	EH663828	XM_002321801.1	Populus trichocarpa predicted protein, mRNA	4e-06	62.6		NM_001124976.1	Arabidopsis thaliana unknown protein (AT2G35990) mRNA, complete cds	0.002	46.4
	EH663829	X53688.1	Potato mRNA for pyruvate kinase (cytosolic isozyme)	0	865		AK229614.1	Arabidopsis thaliana mRNA for pyruvate kinase, complete cds, clone: RAFL19-54-F03	3e-128	461
	EH663830	XM_002299278.1	Populus trichocarpa predicted protein, mRNA	8e-47	197			no significant hit
	EH663831	AF440271.1	Nicotiana tabacum aquaporin (NtPIP1;1) mRNA, complete cds	1e-49	206		AY084470.1	Arabidopsis thaliana clone 108944 mRNA, complete sequence	2e-47	192
	EH663832	XM_002274182.1	PREDICTED: Vitis vinifera similar to ribosomal protein L10a (LOC100263858), mRNA	7e-22	114		NM_100709.4	Arabidopsis thaliana 60S ribosomal protein L10A (RPL10aA) (AT1G08360) mRNA, complete cds	7e-16	87.8
	EH663833	EF623854.1	Glycine max cultivar Williams 82 clone BAC 77G7-a, complete sequence	8e-15	91.5			no significant hit
	EH663834	XM_002322801.1	Populus trichocarpa predicted protein, mRNA	1e-37	167		NM_180684.3	Arabidopsis thaliana RSZ32; nucleic acid binding (RSZ32) mRNA, complete cds	1e-24	116
	EH663835	AB001422.1	Nicotiana tabacum mRNA for 21D7, complete cds	0	1058		NM_101873.2	Arabidopsis thaliana EMB2719 (EMBRYO DEFECTIVE 2719) (EMB2719) mRNA, complete cds	1e-64	250
	EH663836	DQ923118.2	Nicotiana tabacum cytosolic NADP-malic enzyme mRNA, complete cds	0	940		NM_121205.3	Arabidopsis thaliana ATNADP-ME2 (NADP-MALIC ENZYME 2); malate dehydrogenase (oxaloacetate-decarboxylating) (NADP+)/ malic enzyme/ oxidoreductase, a> (ATNADP-ME2) mRNA, complete cds	1e-81	306
	EH663837	XM_002531912.1	Ricinus communis hydrolase, hydrolyzing O-glycosyl compounds, putative, mRNA	7e-98	367		NM_122032.4	Arabidopsis thaliana DIN10 (DARK INDUCIBLE 10); hydrolase, hydrolyzing O-glycosyl compounds (DIN10) mRNA, complete cds	9e-78	293
	EH663838	AK246867.1	Solanum lycopersicum cDNA, clone: FC26DF05, HTC in fruit	4e-82	315		NM_115259.4	Arabidopsis thaliana universal stress protein (USP) family protein (AT3G53990) mRNA, complete cds	2e-23	113
	EH663839	AK246867.1	Solanum lycopersicum cDNA, clone: FC26DF05, HTC in fruit	0.008	51.8			no significant hit
	EH663840	AL513534.17	Human DNA sequence from clone RP11-119F7 on chromosome 10 Contains a novel gene, a novel pseudgoene, the 3' end of the gene for leukemia-associated protein with a CXXC domain (LCX) a ribosomal protein S3A (RPS3A) pseudogene, the 5' end of a novel gene (FLJ10590) (FLJ10839, FLJ13376, FLJ10839) and a CpG island, complete sequence	0.008	51.8			no significant hit
	EH663841	CR855323.18	Zebrafish DNA sequence from clone DKEY-147H17, complete sequence	3e-08	69.8			no significant hit
	EH663842	AJ244024.1	Nicotiana tabacum mRNA for phragmoplastin, dynamin-like protein	1e-70	277			no significant hit
	EH663843	AC215389.2	Solanum lycopersicum chromosome 2 clone C02HBa0122F06, complete sequence	1e-44	190			no significant hit
	EH663844	NM_121744.3	Arabidopsis thaliana pyruvate decarboxylase family protein (AT5G17380) mRNA, complete cds	9e-34	147		NM_121744.3	Arabidopsis thaliana pyruvate decarboxylase family protein (AT5G17380) mRNA, complete cds	9e-34	147
	EH663845	BC031401.1	Dictyostelium discoideum AX4 chromosome 3 DDB0232530.02, whole genome shotgun sequence	4e-07	66.2		NM_001084367.1	Arabidopsis thaliana EFS (EARLY FLOWERING IN SHORT DAYS); histone methyltransferase(H3-K36 specific) / histone methyltransferase(H3-K4 specific) (EFS) mRNA, complete cds	1.1	44.6
	EH663846	AM489275.2	Vitis vinifera contig VV78X050026.4, whole genome shotgun sequence	3e-14	89.7		NM_100913.1	Arabidopsis thaliana unknown protein (AT1G10385) mRNA, complete cds	2e-09	66.2
	EH663847	XM_002529258.1	Ricinus communis Desacetoxyvindoline 4-hydroxylase, putative, mRNA	5e-68	268		AK227676.1	Arabidopsis thaliana mRNA for oxidoreductase like protein, complete cds, clone: RAFL14-25-N13	8e-28	127
	EH663848	no significant hits						no significant hit
	EH663849	M60403.1	Nicotiana tabacum glucan beta-1,3-glucosidase gene, complete cds	0	902		NM_117722.3	Arabidopsis thaliana glycosyl hydrolase family 17 protein (AT4G16260) mRNA, complete cds	1e-06	57.2
	EH663850	AK246867.1	Solanum lycopersicum cDNA, clone: FC26DF05, HTC in fruit	2e-92	349		NM_115259.4	Arabidopsis thaliana universal stress protein (USP) family protein (AT3G53990) mRNA, complete cds	8e-41	170
	EH663851	BT014015.1	Lycopersicon esculentum clone 133077F, mRNA sequence	0	704		NM_113448.3	Arabidopsis thaliana ATL5 (A. THALIANA RIBOSOMAL PROTEIN L5); structural constituent of ribosome (ATL5) mRNA, complete cds	2e-80	302
	EH663852	AC215407.2	Solanum lycopersicum chromosome 2 clone C02HBa0167J21, complete sequence	2e-161	578		NM_104886.4	Arabidopsis thaliana unknown protein (AT1G62050) mRNA, complete cds	7e-29	131
	EH663853	AL111087.1	Botrytis cinerea strain T4 cDNA library	3e-08	69.8			no significant hit
	EH663854	AP010262.1	Solanum lycopersicum DNA, chromosome 8, clone: C08SLe0067C21, complete sequence	5e-126	461			no significant hit
	EH663855	X74452.1	N.tabacum OMT I-a mRNA	0	847		U70424.1ATU70424	Arabidopsis thaliana O-methyltransferase 1 (OMT1) mRNA, complete cds	3e-26	122
	EH663856	XM_002529962.1	Ricinus communis Pectinesterase precursor, putative, mRNA	1e-49	206		BX842213.1	Arabidopsis thaliana Full-length cDNA Complete sequence from clone GSLTSIL68ZC03 of Silique of strain col-0 of Arabidopsis thaliana (thale cress)	4e-25	118
	EH663857	XM_002529962.1	Ricinus communis Pectinesterase precursor, putative, mRNA	3e-45	192		NM_113832.3	Arabidopsis thaliana pectinesterase family protein (AT3G29090) mRNA, complete cds	5e-30	134
	EH663858	NW_001263881.1	Dictyostelium discoideum AX4 chromosome 3 DDB0232515.02, whole genome shotgun sequence	0.002	53.6			no significant hit
	EH663859	X71657.1	S.melongena CYP76A2 mRNA for hydroxylase	4e-87	331			no significant hit
	EH663860	XM_002529962.1	Ricinus communis Pectinesterase precursor, putative, mRNA	3e-26	129		AB015469.1	Arabidopsis thaliana genomic DNA, chromosome 5, TAC clone: K19B1	0.0006	48.2
	EH663861	D63396.1	Nicotiana tabacum mRNA for elongation factor-1 alpha, complete cds	4e-126	461		NM_100666.3	Arabidopsis thaliana elongation factor 1-alpha / EF-1-alpha (AT1G07920) mRNA, complete cds	5e-94	347
	EH663862	D26602.1	Nicotiana tabacum mRNA for protein kinase NPK5, complete cds	4e-38	168		DQ778956.1	Arabidopsis thaliana SNR1 (At3g29160) mRNA, complete cds	3e-26	122							193	659	3e-38	169
	EH663863	EF051128.2	Nicotiana tabacum pyruvate decarboxylase-like mRNA, partial sequence	0	762		NM_124878.2	Arabidopsis thaliana PDC2 (PYRUVATE DECARBOXYLASE-2); pyruvate decarboxylase (PDC2) mRNA, complete cds	1e-44	183
	EH663864	X79053.1	S. tuberosum met3-2 mRNA for ATP-sulfate adenylyltransferase	0	679		NM_113189.4	Arabidopsis thaliana APS1 (ATP sulfurylase 3) (APS1) mRNA, complete cds	4e-44	181
	EH663865	NM_113189.4	Arabidopsis thaliana APS1 (ATP SULFURYLASE 1); sulfate adenylyltransferase (ATP) (APS1) mRNA, complete cds	6e-42	181			no significant hit
	EH663866	XM_002325873.1	Populus trichocarpa predicted protein, mRNA	1e-81	313		NM_100718.4	Arabidopsis thaliana CRT3 (CALRETICULIN 3); calcium ion binding (CRT3) mRNA, complete cds	2e-68	262
	EH663867	XM_002276762.1	PREDICTED: Vitis vinifera similar to binding (LOC100264630), mRNA	8e-72	280		AK227230.1	Arabidopsis thaliana mRNA for hypothetical protein, partial cds, clone: RAFL09-99-A08	3e-65	251
	EH663868	XM_002305279.1	Populus trichocarpa predicted protein, mRNA	7e-22	114		AL138656.2	Arabidopsis thaliana DNA chromosome 3, BAC clone T14E10	0.008	44.6
	EH663869	AY497479.1	Lycopersicon esculentum xyloglucan endotransglucosylase-hydrolase XTH9 (XTH9) mRNA, complete cds	2e-47	199		AY143939.1	Arabidopsis thaliana At5g57550/MUA2_12 mRNA, complete cds	6e-17	91.5
	EH663870	AY422687.1	Nicotiana attenuata xyloglucan endo-transglycosylase (XTH1) mRNA, partial cds	5e-30	141		NM_118714.3	Arabidopsis thaliana XTR9 (XYLOGLUCAN ENDOTRANSGLYCOSYLASE 9); hydrolase, acting on glycosyl bonds (XTR9) mRNA, complete cds	1e-13	80.6							41	479	4e-30	141
	EH663871	no hits						no significant hit
	EH663872	XM_002305279.1	Populus trichocarpa predicted protein, mRNA	1e-56	230			no significant hit
	EH663873	U46927.1	Nicotiana tabacum GTP-binding protein NTGB1 mRNA, partial cds	2e-137	499		NM_100939.3	Arabidopsis thaliana ATARFA1F; GTP binding / phospholipase activator/ protein binding (ATARFA1F) mRNA, complete cds	3e-77	291							1	339	1e-137	499
	EH663874	XM_002527964.1	Ricinus communis shk1 kinase-binding protein, putative, mRNA	9e-40	174		NM_119262.5	Arabidopsis thaliana ATPRMT5/PRMT5/SKB1 (SHK1 BINDING PROTEIN 1); protein methyltransferase (ATPRMT5/PRMT5/SKB1) mRNA, complete cds	1e-18	96.9
	EH663875	D86629.1	Nicotiana tabacum mRNA for NT16 polypeptide, complete cds	0	706			no significant hit
	EH663876	D14699.1	Ipomoea batatas mRNA for F1-ATPase gammma subunit, complete cds	1e-49	206		D88374.1	Arabidopsis thaliana mRNA for gamma subunit of mitochondrial F1-ATPase, complete cds	1e-19	100
	EH663877	X68050.1	N.tabacum mRNA for ribosomal protein S6	2e-112	416		NM_119319.4	Arabidopsis thaliana RPS6 (RIBOSOMAL PROTEIN S6); structural constituent of ribosome (RPS6) mRNA, complete cds	5e-100	367
	EH663878	XM_001147623.1	PREDICTED: Pan troglodytes hypothetical protein LOC743616 (LOC743616), mRNA	0.025	50			no significant hit
	EH663879	D63396.1	Nicotiana tabacum mRNA for elongation factor-1 alpha, complete cds	2e-149	538		NM_100666.3	Arabidopsis thaliana elongation factor 1-alpha / EF-1-alpha (AT1G07920) mRNA, complete cds	2e-87	325
	EH663880	EU161577.1	Cloning vector pSB156, complete sequence	2e-173	618		EU558534.1	Arabidopsis lyrata clone SINE9 transposon-insertion display band genomic sequence	3e-84	315
	EH663881	AF049353.1	Nicotiana tabacum alpha-expansin precursor (Nt-EXPA4) mRNA, complete cds	1e-155	558		AY510271.1	Arabidopsis thaliana alpha-expansin precursor (EXP15) mRNA, complete cds	1e-12	77
	EH663882	AC215389.2	Solanum lycopersicum chromosome 2 clone C02HBa0122F06, complete sequence	4e-35	158			no significant hit
	EH663883	no significant hits						no significant hit
	EH663884	XM_002529816.1	Ricinus communis serine/threonine-protein kinase, putative, mRNA	2e-54	223		NM_179955.1	Arabidopsis thaliana protein kinase family protein (AT2G37840) mRNA, complete cds	3e-46	188
	EH663885	XM_002529485.1	Ricinus communis serine hydroxymethyltransferase, putative, mRNA	5e-49	205		NM_103323.2	Arabidopsis thaliana SHM7 (serine hydroxymethyltransferase 7); glycine hydroxymethyltransferase (SHM7) mRNA, complete cds	3e-40	169
	EH663886	X81854.1	N.tabacum mRNA for pyruvate decarboxylase 1	2e-112	416		NM_124878.2	Arabidopsis thaliana PDC2 (PYRUVATE DECARBOXYLASE-2); pyruvate decarboxylase (PDC2) mRNA, complete cds	2e-61	239							395	796	1e-112	416
	EH663887	no hits						no significant hit
	EH663888	DQ235174.1	Solanum tuberosum clone 156A02 P40-like protein mRNA, complete cds	0	679		NM_105896.3	Arabidopsis thaliana P40 (40S ribosomal protein SA); structural constituent of ribosome (P40) mRNA, complete cds	5e-119	430
	EH663889	no significant hits						no significant hit
	EH663890	Z99770.1	Solanum tuberosum cv. Desire mRNA for P-protein	0.3	46.4			no significant hit
	EH663891	no hits						no significant hit
	EH663892	BT013645.1	Lycopersicon esculentum clone 132451R, mRNA sequence	3e-63	251		NM_128923.4	Arabidopsis thaliana 3-beta hydroxysteroid dehydrogenase/isomerase family protein (AT2G33630) mRNA, complete cds	5e-05	51.8
	EH663893	no hits						no significant hit
	EH663894	XM_002317252.1	Populus trichocarpa predicted protein, mRNA	1e-113	419		BX826452.1	Arabidopsis thaliana Full-length cDNA Complete sequence from clone GSLTFB27ZH05 of Flowers and buds of strain col-0 of Arabidopsis thaliana (thale cress)	2e-92	342
	EH663895	AC136451.9	Medicago truncatula clone mth2-17d19, complete sequence	3e-11	78.8		NM_126031.4	Arabidopsis thaliana leucine-rich repeat family protein (AT5G66330) mRNA, complete cds	6e-11	71.6
	EH663896	BC004521.1	Homo sapiens cDNA clone IMAGE:3939141, **** WARNING: chimeric clone ****	3e-12	82.4		X75782.1	A.thaliana (L.Heynh.) chloroplast mRNA for recombinant APS-kinase	3e-08	62.6							1	45	1e-09	73.4
	EH663897	BC161478.1	Xenopus tropicalis hypothetical protein LOC100145702 (LOC100145702), mRNA >gb|BC161478.1| Xenopus tropicalis hypothetical protein LOC100145702, mRNA (cDNA clone MGC:135354 IMAGE:7545620), complete cds	0.016	50			no significant hit
	EH663898	AP008208.1	Oryza sativa (japonica cultivar-group) genomic DNA, chromosome 2	0.016	50			no significant hit
	EH663899	no hits						no significant hit
	EH663900	U64923.1	Nicotiana tabacum geranylgeranylated protein NTGP2 mRNA, complete cds	2e-20	109		AC004411.3	Arabidopsis thaliana chromosome 2 clone F14M4 map CIC06C03, complete sequence	0.008	44.6
	EH663901	no significant hits						no significant hit
	EH663902	no hits						no significant hit
	EH663903	EU560895.1	Capsicum annuum clone NW040102 putative bZIP transcriptional activator mRNA, complete cds	4e-38	168			no significant hit
	EH663904	EU560895.1	Capsicum annuum clone NW040102 putative bZIP transcriptional activator mRNA, complete cds	1e-38	169			no significant hit
	EH663905	AC232774.1	Solanum lycopersicum chromosome 2 clone C02SLe0056J10, complete sequence	5e-18	100			no significant hit
	EH663906	AF016713.1	Lycopersicon esculentum oligopeptide transporter (LeOPT1) mRNA, complete cds	1e-38	169			no significant hit
	EH663907	NM_100475.3	Arabidopsis thaliana CAT9 (CATIONIC AMINO ACID transportER 9); cationic amino acid transmembrane transporter (CAT9) mRNA, complete cds	7e-35	156		NM_100475.3	Arabidopsis thaliana CAT9 (CATIONIC AMINO ACID transportER 9); cationic amino acid transmembrane transporter (CAT9) mRNA, complete cds	2e-36	156
	EH663908	no significant hits						no significant hit
	EH663909	no significant hits						no significant hit
	EH663910	AY466602.1	Capsicum annuum induced stolon tip protein mRNA, complete cds	7e-41	178			no significant hit
	EH663911	no significant hit						no significant hit
	EH663912	no hits						no significant hit
	EH663913	no significant hits						no significant hit
	EH663914	no significant hits						no significant hit
	EH663915	AM454682.2	Vitis vinifera contig VV78X083571.21, whole genome shotgun sequence	5e-12	80.6		AC004483.3	Arabidopsis thaliana chromosome 2 clone T12J2 map mi421, complete sequence	0.008	44.6
	EH663916	AC232944.1	Solanum lycopersicum chromosome 6 clone LE_HBa-24A16, complete sequence	5e-12	80.6		AL161503.2	Arabidopsis thaliana DNA chromosome 4, contig fragment No. 15	0.008	44.6
	EH663917	no hits						no significant hit
	EH663918	no hits						no significant hit
	EH663919	no hits						no significant hit
	EH663920	no significant hits						no significant hit
	EH663921	no significant hits						no significant hit
	EH663922	no significant hits						no significant hit
	EH663923	EU180574.1	Solanum lycopersicum clone BAC C09HBa0179M08, complete sequence	2e-42	181		NM_001125687.1	Arabidopsis thaliana 60S ribosomal protein L4/L1 (RPL4D) (AT5G02870) mRNA, complete cds	4e-25	118
	EH663924	AC069141.4	Mus musculus strain C57BL6/J chromosome 6 clone RP23-23G24, complete sequence	0.0002	55.4			no significant hit
	EH663925	AK247067.1	Solanum lycopersicum cDNA, clone: LEFL1027AH11, HTC in leaf	8e-161	574			no significant hit
	EH663926	XM_002317831.1	Populus trichocarpa predicted protein, mRNA	7e-60	241		BX822398.1	Arabidopsis thaliana Full-length cDNA Complete sequence from clone GSLTFB34ZA02 of Flowers and buds of strain col-0 of Arabidopsis thaliana (thale cress)	5e-43	178
	EH663927	AF154648.1	Nicotiana tabacum clone PR33 mRNA sequence	0	773		AK226842.1	Arabidopsis thaliana mRNA for putative fructose bisphosphate aldolase, complete cds, clone: RAFL08-13-B03	2e-72	275
	EH663928	AC193777.1	Solanum lycopersicum chromosome 1 clone C01HBa0051C14, complete sequence	1e-63	253			no significant hit
	EH663929	AF282970.1	Lycopersicon esculentum putative vacuolar proton ATPase subunit E mRNA, partial cds	6e-42	181		NM_117185.4	Arabidopsis thaliana TUF (VACUOLAR ATP SYNTHASE SUBUNIT E1) (TUF) mRNA, complete cds	1e-26	123
	EH663930	DQ228355.1	Solanum tuberosum clone 153A08 ribosomal protein S7-like protein mRNA, complete cds	3e-141	511		NM_121618.3	Arabidopsis thaliana 40S ribosomal protein S7 (RPS7C) (AT5G16130) mRNA, complete cds	4e-57	224
	EH663931	AJ428469.1	Taenia solium mRNA for hypothetical protein, clone ts22434	1e-12	84.2		AJ001753.1	Arabidopsis thaliana mRNA for Inositol 1,3,4-Trisphosphate 5/6 Kinase	2e-11	73.4
	EH663932	no significant hits					AP000377.1	Arabidopsis thaliana genomic DNA, chromosome 3, P1 clone: MYM9	0.027	42.8
	EH663933	AY619947.1	Nicotiana tabacum ADH-like UDP-glucose dehydrogenase mRNA, complete cds	8e-47	197			no significant hit
	EH663934	AB286178.1	Nicotiana tabacum NtVDAC3 mRNA for voltage-dependent anion channel, complete cds	0	930		AY087979.1	Arabidopsis thaliana clone 40102 mRNA, complete sequence	3e-46	188
	EH663935	XM_002310126.1	Populus trichocarpa multicopper oxidase, mRNA	4e-63	251		NM_126091.3	Arabidopsis thaliana SKS17 (SKU5 Similar 17); copper ion binding / oxidoreductase (SKS17) mRNA, complete cds	1e-37	159
	EH663936	BT012835.1	Lycopersicon esculentum clone 113896R, mRNA sequence	2e-10	77			no significant hit
	EH663937	no significant hits						no significant hit
	EH663938	no significant hits						no significant hit
	EH663939	AP009299.1	Solanum lycopersicum genomic DNA, chromosome 8, clone: C08SLm0006K11, complete sequence	0.002	53.6			no significant hit
	EH663940	S59747.1	Solanum tuberosum=potatoes heat-stress DnaK homolog mRNA, 2418 nt	3e-127	464		NM_119952.3	Arabidopsis thaliana MTHSC70-1 (mitochondrial heat shock protein 70-1); ATP binding / unfolded protein binding (MTHSC70-1) mRNA, complete cds	5e-87	324
	EH663941	FJ976682.1	Nicotiana tabacum cultivar petit havana SR1 SM10-2 (DCN1-2) mRNA, complete cds	0	944		NM_112112.2	Arabidopsis thaliana unknown protein (AT3G12760) mRNA, complete cds	9e-72	273
	EH663942	XM_002510738.1	Ricinus communis tubulin beta chain, putative, mRNA	3e-71	279		NM_125665.3	Arabidopsis thaliana TUB3 (TUBULIN BETA-3); structural molecule (TUB3) mRNA, complete cds	5e-69	264
	EH663943	AY221089.1	Solanum tuberosum cellulose synthase (StCesA2) mRNA, partial cds	8e-66	260		NM_128111.2	Arabidopsis thaliana CESA10 (CELLULOSE SYNTHASE 10); transferase, transferring glycosyl groups (CESA10) mRNA, complete cds	2e-34	149
	EH663944	XM_002299321.1	Populus trichocarpa predicted protein, mRNA	0.002	53.6			no significant hit
	EH663945	BT012706.1	Lycopersicon esculentum clone 113584R, mRNA sequence	6e-163	583		NM_115831.2	Arabidopsis thaliana IQD13 (IQ-domain 13); calmodulin binding (IQD13) mRNA, complete cds	3e-07	59
	EH663946	AL139382.12	Human DNA sequence from clone RP11-86N24 on chromosome 13 Contains the TNFSF11 gene for tumor necrosis factor (ligand) superfamily, member 11 and a CpG island, complete sequence	0.002	53.6			no significant hit
	EH663947	AF154648.1	Nicotiana tabacum clone PR33 mRNA sequence	2e-144	522		AK226842.1	Arabidopsis thaliana mRNA for putative fructose bisphosphate aldolase, complete cds, clone: RAFL08-13-B03	2e-55	219
	EH663948	AF154648.1	Nicotiana tabacum clone PR33 mRNA sequence	7e-162	580		AK226842.1	Arabidopsis thaliana mRNA for putative fructose bisphosphate aldolase, complete cds, clone: RAFL08-13-B03	2e-60	235
	EH663949	AJ616960.1	Nicotiana plumbaginifolia cDNA-AFLP fragment, clone Np093	2e-117	432		NM_122585.4	Arabidopsis thaliana TPR3 (TOPLESS-RELATED 3) (TPR3) mRNA, complete cds	1e-19	100
	EH663950	no significant hits						no significant hit
	EH663951	DQ648018.1	Nicotiana tabacum aspartic protease mRNA, complete cds	2e-29	140			no significant hit
	EH663952	AC092140.4	Homo sapiens chromosome 16 clone RP11-413H22, complete sequence	0.0007	51.8			no significant hit
	EH663953	AC183980.2	Gallus gallus BAC clone CH261-97P7 from chromosome unknown, complete sequence	2e-05	57.2			no significant hit
	EH663954	AK224765.2	Solanum lycopersicum cDNA, clone: FC13DE09, HTC in fruit	2e-124	452		NM_118554.2	Arabidopsis thaliana SLY1 (SLEEPY1) (SLY1) mRNA, complete cds	1e-19	100
	EH663955	M74101.1	Nicotiana sylvestris (clone 6PU11) hexameric polyubiquitin (ubi11) mRNA, complete cds	1e-51	210		NM_122069.3	Arabidopsis thaliana UBQ4 (ubiquitin 4); protein binding (UBQ4) mRNA, complete cds	4e-25	118
	EH663956	BT013834.1	Lycopersicon esculentum clone 132791R, mRNA sequence	0.002	50			no significant hit
	EH663957	AF518566.1	Glycine max methionine synthase mRNA, complete cds	2e-05	60.8			no significant hit
	EH663958	Z71752.1	N.plumbaginifolia mRNA for pectin methylesterase (partial; 1054 bp)	0	845		BT025336.1	Arabidopsis thaliana At1g11580 mRNA, complete cds	3e-65	251
	EH663959	no hits						no significant hit
	EH663960	no significant hits						no significant hit
	EH663961	no hits						no significant hit
	EH663962	D63396.1	Nicotiana tabacum mRNA for elongation factor-1 alpha, complete cds	7e-136	493		NM_100666.3	Arabidopsis thaliana elongation factor 1-alpha / EF-1-alpha (AT1G07920) mRNA, complete cds	1e-120	435
	EH663963	no significant hits						no significant hit
	EH663964	no hits						no significant hit
	EH663965	EU971417.1	Zea mays clone 364198 protein phosphatase 2C mRNA, complete cds	3e-15	89.7			no significant hit
	EH663966	no hits						no significant hit
	EH663967	no significant hits						no significant hit
	EH663968	no significant hits						no significant hit
	EH663969	XM_002520399.1	Ricinus communis enolase, putative, mRNA	2e-22	116			no significant hit
	EH663970	XM_002299778.1	Populus trichocarpa predicted protein, mRNA	2e-23	120		NM_100597.3	Arabidopsis thaliana phosphoesterase family protein (AT1G07230) mRNA, complete cds	2e-17	93.3
	EH663971	U06712.1	Nicotiana tabacum Xanthi DNA-binding protein (pabf) mRNA, complete cds	4e-77	295			no significant hit
	EH663972	DQ207864.1	Solanum tuberosum clone 081G01 ribosome-associated protein p40-like mRNA, complete cds	2e-80	306		NM_180184.2	Arabidopsis thaliana RPSAB (40S RIBOSOMAL PROTEIN SA B); structural constituent of ribosome (RPSAB) mRNA, complete cds	1e-51	206
	EH663973	XM_002533931.1	Ricinus communis CBL-interacting serine/threonine-protein kinase, putative, mRNA	2e-09	73.4		AK228220.1	Arabidopsis thaliana mRNA for digalactosyldiacylglycerol synthase, complete cds, clone: RAFL14-67-B13	2e-11	73.4
	EH663974	XM_002529805.1	Ricinus communis ribophorin II, putative, mRNA	0.0002	57.2			no significant hit
	EH663975	DQ235185.1	Solanum tuberosum S-adenosyl methionine synthase-like mRNA, complete cds	3e-147	531		M33217.1ATHSAM2	A.thaliana S-adenosylmethionine synthetase 2 (sam-2) gene, complete cds	1e-83	313
	EH663976	no significant hits						no significant hit
	EH663977	AK247284.1	Solanum lycopersicum cDNA, clone: LEFL1086AG10, HTC in leaf	4e-42	181		NM_104324.3	Arabidopsis thaliana unknown protein (AT1G54460) mRNA, complete cds	3e-08	62.6
	EH663978	AM485701.1	Vitis vinifera, whole genome shotgun sequence, contig VV78X067197.3, clone ENTAV 115	3e-05	59			no significant hit
	EH663979	XM_002266744.1	PREDICTED: Vitis vinifera similar to elongation factor 2 (LOC100261253), mRNA	1e-114	423		NM_179487.1	Arabidopsis thaliana LOS1 (Low expression of osmotically responsive genes 1); translation elongation factor/ translation factor, nucleic acid bindi> (LOS1) mRNA, complete cds	3e-116	421
	EH663980	no significant hits					AC006550.2F10O3	Arabidopsis thaliana chromosome 1 BAC F10O3 sequence, complete sequence	0.0006	48.2
	EH663981	AY619950.1	Nicotiana tabacum UDP-glucuronate decarboxylase 1 mRNA, complete cds	5e-53	217		AY087118.1	Arabidopsis thaliana clone 31901 mRNA, complete sequence	1e-07	60.8
	EH663982	no significant hits						no significant hit
	EH663983	no significant hits						no significant hit
	EH663984	no significant hits						no significant hit
	EH663985	AF053076.1	Nicotiana tabacum late embryogenis abundant protein 5 (lea5) mRNA, complete cds	7e-159	569		BX828668.1	Arabidopsis thaliana Full-length cDNA Complete sequence from clone GSLTSIL27ZG07 of Silique of strain col-0 of Arabidopsis thaliana (thale cress)	2e-09	66.2
	EH663986	DQ984138.1	Nicotiana suaveolens methionine synthase mRNA, complete cds	0	699		NM_001125092.1	Arabidopsis thaliana AtMS2 (Arabidopsis thaliana methionine synthase 2) (AtMS2) mRNA, complete cds	1e-126	455
	EH663987	AC209510.1	Solanum lycopersicum chromosome 6 clone C06HBa0103N18, complete sequence	4e-35	158		NM_121142.2	Arabidopsis thaliana unknown protein (AT5G11040) mRNA, complete cds	2e-29	132
	EH663988	AC226510.1	Solanum lycopersicum chromosome 2 clone C02HBa0172H10, complete sequence	2e-102	381		NM_103708.2	Arabidopsis thaliana calcineurin-like phosphoesterase family protein (AT1G48120) mRNA, complete cds	1e-07	60.8
	EH663989	U84972.1	Nicotiana tabacum GUT15 mRNA, complete cds	0.024	50			no significant hit
	EH663990	no hits						no significant hit
	EH663991	AJ969060.1	Lycopersicon esculentum mRNA for glycosyltransferase (pglcat8 gene)	9e-06	60.8			no significant hit
	EH663992	XM_002513588.1	Ricinus communis NADH dehydrogenase, putative, mRNA	8e-15	91.5			no significant hit
	EH663993	AB061263.1	Solanum tuberosum EF-1-alpha mRNA for Elongation factor 1-alpha, complete cds	2e-129	471		NM_100666.3	Arabidopsis thaliana elongation factor 1-alpha / EF-1-alpha (AT1G07920) mRNA, complete cds	9e-97	356
	EH663994	BX901928.5	Zebrafish DNA sequence from clone CH211-106P8 in linkage group 20 Contains the 3' end of the gene for a novel protein similar to vertebrate AT rich interactive domain 3A (BRIGHT- like) (ARID3A), the gene for a novel protein similar to vertebrate protein inhibitor of activated STAT, 3 (PIAS3), the gene for a novel protein (zgc:109717), the 3' end of a gene for a novel protein (zgc:100940), the gen…	0.005	51.8			no significant hit
	EH663995	BT013931.1	Lycopersicon esculentum clone 132929R, mRNA sequence	2e-46	196		BX817921.1	Arabidopsis thaliana Full-length cDNA Complete sequence from clone GSLTSIL50ZC04 of Silique of strain col-0 of Arabidopsis thaliana (thale cress)	0.027	42.8
	EH663996	no significant hits						no significant hit
	EH663997	AM486598.1	Vitis vinifera, whole genome shotgun sequence, contig VV78X039063.5, clone ENTAV 115	4e-23	118			no significant hit
	EH663998	AJ006984.1	Capsicum annuum mRNA for proline-rich protein	5e-66	260		AC007504.3	Arabidopsis thaliana chromosome I BAC F13F21 genomic sequence, complete sequence	1e-12	77
	EH663999	XM_002311791.1	Populus trichocarpa predicted protein, mRNA	8e-21	111		NM_113262.3	Arabidopsis thaliana RFR1 (REF4-RELATED 1) (RFR1) mRNA, complete cds	3e-21	105
	EH664000	no significant hits					AK230128.1	Arabidopsis thaliana mRNA for hypothetical protein, partial cds, clone: RAFL22-80-K22	0.027	42.8
	EH664001	no hits						no significant hit
	EH664002	BT013711.1	Lycopersicon esculentum clone 132555F, mRNA sequence	7e-59	237		NM_179499.2	Arabidopsis thaliana ARF1 (AUXIN RESPONSE FACTOR 1); transcription factor (ARF1) mRNA, complete cds	3e-27	125
	EH664003	no hits						no significant hit
	EH664004	AM269894.1	Eimeria tenella chromosome 1, ordered contigs	0.006	51.8			no significant hit
	EH664005	EU557673.1	Solanum lycopersicum FAS protein (fasciated) gene, complete cds	4e-24	122			no significant hit
	EH664006	Z99770.1	Solanum tuberosum cv. Desire mRNA for P-protein	3e-45	192		NM_128167.3	Arabidopsis thaliana ATGLDP2 (ARABIDOPSIS THALIANA GLYCINE DECARBOXYLASE P-PROTEIN 2); glycine dehydrogenase (decarboxylating) (ATGLDP2) mRNA, complete cds	4e-25	118
	EH664007	M55190.1	Potato pyrophosphate-fructose 6-phosphate 1-phosphotransferase (PFP) alpha-subunit mRNA, complete cds	7e-103	383		AK229451.1	Arabidopsis thaliana mRNA for putative pyrophosphate-dependent phosphofructokinase alpha subunit, complete cds, clone: RAFL16-80-B15	1e-25	120
	EH664008	no significant hits						no significant hit
	EH664009	XM_002281684.1	PREDICTED: Vitis vinifera hypothetical protein LOC100251932 (LOC100251932), mRNA	2e-08	69.8		AB010070.1	Arabidopsis thaliana genomic DNA, chromosome 5, P1 clone:MBK20	1e-06	57.2
	EH664010	XM_002517304.1	Ricinus communis clasp, putative, mRNA	1e-75	293		NM_121483.2	Arabidopsis thaliana binding (AT5G14790) mRNA, complete cds	2e-66	255
	EH664011	no hits						no significant hit
	EH664012	no significant hits						no significant hit
	EH664013	AL109618.1	Human DNA sequence from clone RP4-775C13 on chromosome 20p12.1-13 Contains an NS1-associated protein 1 (NSAP1) pseudogene, complete sequence	0.006	51.8			no significant hit
	EH664014	no significant hits						no significant hit
	EH664015	AC233644.1	Solanum lycopersicum chromosome 2 clone C02HBa0212C17, complete sequence	5e-143	517			no significant hit
	EH664016	no significant hits						no significant hit
	EH664017	no significant hits						no significant hit
	EH664018	AC004844.1	Homo sapiens PAC clone RP4-613I23 from 7p11-p13, complete sequence	2e-07	66.2			no significant hit
	EH664019	no hits						no significant hit
	EH664020	no significant hits						no significant hit
	EH664021	no significant hits						no significant hit
	EH664022	no significant hits						no significant hit
	EH664023	no significant hits						no significant hit
	EH664024	no significant hits						no significant hit
	EH664025	no significant hits						no significant hit
	EH664026	AB017502.1	Nicotiana tabacum mRNA for beta-D-glucan exohydrolase, complete cds	1e-49	206			no significant hit
	EH664027	K03313.1	Integrated Ri plasmid agropine (A. rhizogenes strain A4) complete TL-DNA and flanking plant (Convolvulus arvensis) DNA	2e-129	471			no significant hit
	EH664028	no significant hits					AL132980.3	Arabidopsis thaliana DNA chromosome 3, BAC clone F24M12	0.002	46.4
	EH664029	no significant hits						no significant hit
	EH664030	XM_002528958.1	Ricinus communis ATP phosphoribosyltransferase, putative, mRNA	3e-58	235		NM_100852.2	Arabidopsis thaliana ATATP-PRT2 (ATP PHOSPHORIBOSYL TRANSFERASE 2); ATP phosphoribosyltransferase (ATATP-PRT2) mRNA, complete cds	3e-59	232
	EH664031	AC233644.1	Solanum lycopersicum chromosome 2 clone C02HBa0212C17, complete sequence	5e-123	450			no significant hit
	EH664032	XM_002314590.1	Populus trichocarpa aminophospholipid ATPase, mRNA	2e-22	116			no significant hit
	EH664033	XM_002513085.1	Ricinus communis protein arginine n-methyltransferase, putative, mRNA	1e-24	123			no significant hit
	EH664034	AF321141.1	Nicotiana tabacum S-adenosylmethionine decarboxylase mRNA, partial cds	8e-103	383		NM_001125085.1	Arabidopsis thaliana CPuORF9 (Conserved peptide upstream open reading frame 9) (CPuORF9) mRNA, complete cds	5e-37	158							1	304	6e-103	383
	EH664035	AY426753.1	Nicotiana attenuata ACC synthase ACS2 (Acs2) mRNA, complete cds	0	787		U73786.1ATU73786	Arabidopsis thaliana ACC synthase (AtACS-6) mRNA, partial cds	1e-38	163
	EH664036	AP009299.1	Solanum lycopersicum genomic DNA, chromosome 8, clone: C08SLm0006K11, complete sequence	2e-33	152			no significant hit
	EH664037	no significant hits						no significant hit
	EH664038	XM_002514650.1	Ricinus communis Heparanase-2, putative, mRNA	2e-40	176		NM_180907.2	Arabidopsis thaliana ATGUS1 (ARABIDOPSIS THALIANA GLUCURONIDASE 1); beta-glucuronidase (ATGUS1) mRNA, complete cds	5e-24	114
	EH664039	no significant hits						no significant hit
	EH664040	AF107842.1	Nicotiana tabacum putative translationally controlled tumor protein (TCTP1) mRNA, complete cds	0	783		AY088605.1	Arabidopsis thaliana clone 8290 mRNA, complete sequence	4e-57	224							5	499	0	670
	EH664041	AY445582.1	Nicotiana tabacum S-adenosyl-L-methionine synthetase (SAMS) mRNA,	2e-99	370		NM_112618.3	Arabidopsis thaliana MTO3 (S-adenosylmethionine synthase 3); methionine adenosyltransferase (MTO3) mRNA, complete cds	1e-43	179
	EH664042	BT013835.1	Lycopersicon esculentum clone 132792R, mRNA sequence	3e-172	612		NM_001124122.1	Arabidopsis thaliana unknown protein (AT1G73390) mRNA, complete cds	3e-46	188
	EH664043	AF290958.1	Capsicum annuum ATP:citrate lyase mRNA, complete cds	7e-34	154		NM_124323.3	Arabidopsis thaliana ACLB-2 (ATP-citrate lyase B-2) (ACLB-2) mRNA, complete cds	2e-29	132
	EH664044	FJ228482.1	Solanum lycopersicum cultivar Amateur aminoaldehyde dehydrogenase 2 (amadh2) mRNA, complete cds	0	666		NM_106150.3	Arabidopsis thaliana ALDH10A8 (Aldehyde dehydrogenase 10A8); 3-chloroallyl aldehyde dehydrogenase (ALDH10A8) mRNA, complete cds	2e-41	172
	EH664045	M55190.1	Potato pyrophosphate-fructose 6-phosphate 1-phosphotransferase (PFP) alpha-subunit mRNA, complete cds	3e-140	506		AK229451.1	Arabidopsis thaliana mRNA for putative pyrophosphate-dependent phosphofructokinase alpha subunit, complete cds, clone: RAFL16-80-B15	2e-55	219
	EH664046	no significant hits						no significant hit
	EH664047	AM486483.2	Vitis vinifera contig VV78X018809.10, whole genome shotgun sequence	5e-37	163		NM_001126020.1	Arabidopsis thaliana CPuORF38 (Conserved peptide upstream open reading frame 38) (CPuORF38) mRNA, complete cds	2e-10	69.8
	EH664048	no significant hits						no significant hit
	EH664049	AK224624.2	Solanum lycopersicum cDNA, clone: FC03BB08, HTC in fruit	6e-48	199			no significant hit
	EH664050	XM_002514590.1	Ricinus communis kelch repeat protein, putative, mRNA	5e-23	118			no significant hit
	EH664051	XM_002515241.1	Ricinus communis DNA replication licensing factor MCM7, putative, mRNA	2e-08	69.8			no significant hit
	EH664052	D00667.1	Solanum tuberosum mRNA for UDP-glucose pyrophosphorylase, complete cds	1e-81	311			no significant hit
	EH664053	EF366670.1	Nicotiana tabacum rbohD mRNA, complete cds	3e-97	363			no significant hit
	EH664054	AF244888.1	Glycine max receptor-like protein kinase 1 (RLK1) mRNA, complete cds	5e-23	118		NM_125967.4	Arabidopsis thaliana BAM1 (big apical meristem 1); ATP binding / kinase/ protein serine/threonine kinase (BAM1) mRNA, complete cds	2e-23	113
	EH664055	XM_002284246.1	PREDICTED: Vitis vinifera hypothetical protein LOC100253148 (LOC100253148), mRNA	1e-05	60.8		AC027134.4AC027134	Arabidopsis thaliana chromosome I BAC F13B4 genomic sequence, complete sequence	0.008	44.6
	EH664056	no significant hits						no significant hit
	EH664057	BX088560.7	Zebrafish DNA sequence from clone DKEY-237O15 in linkage group 10 Contains the gene for a novel protein (zgc:110614), the rhof gene for ras homolog gene family, member F, the 5' end of the gene for a novel protein (zgc:112051), the 3' end of the gene for a novel protein (zgc:91974), two novel genes and two CpG islands, complete sequence	0.002	53.6			no significant hit
	EH664058	XM_002307552.1	Populus trichocarpa predicted protein, mRNA	0.0001	57.2			no significant hit
	EH664059	no significant hits						no significant hit
	EH664060	no significant hits						no significant hit
	EH664061	XM_002511630.1	Ricinus communis kinase, putative, mRNA	1e-17	100		NM_201665.1	Arabidopsis thaliana PDLP6 (PLASMODESMATA-LOCATED PROTEIN 6) (PDLP6) mRNA, complete cds	0.0001	57.2
	EH664062	EU930363.1	Nicotiana tabacum putative chlorophyll b reductase mRNA, complete cds	0	870		NM_117396.3	Arabidopsis thaliana short-chain dehydrogenase/reductase (SDR) family protein (AT4G13250) mRNA, complete cds	2e-54	215
	EH664063	DQ423017.2	Solanum melongena cultivar TA2986	1e-125	459		NM_126508.4	Arabidopsis thaliana FLA7 (FLA7) mRNA, complete cds	5e-12	75.2
	EH664064	XM_002516220.1	Ricinus communis Xylem serine proteinase 1 precursor, putative, mRNA	8e-59	237		NM_126605.3	Arabidopsis thaliana subtilase family protein (AT2G05920) mRNA, complete cds	7e-54	214
	EH664065	no significant hits						no significant hit
	EH664066	XM_002518888.1	Ricinus communis phosphatidylcholine transfer protein, putative, mRNA	4e-12	82.4		NM_105147.3	Arabidopsis thaliana CP5 (CP5) mRNA, complete cds	0.002	46.4
	EH664067	XM_002517111.1	Ricinus communis chloroplast-targeted copper chaperone, putative, mRNA	4e-05	59		NM_111488.2	Arabidopsis thaliana heavy-metal-associated domain-containing protein (AT3G06130) mRNA, complete cds	1e-05	53.6
	EH664068	no significant hits						no significant hit
	EH664069	AC122318.4	Mus musculus BAC clone RP23-306H2 from 16, complete sequence	0.002	53.6		NM_123013.3	Arabidopsis thaliana CYP81D1 (CYTOCHROME P450 91A1); oxygen binding (CYP81D1) mRNA, complete cds	0.027	42.8
	EH664070	XM_002511785.1	Ricinus communis dead box ATP-dependent RNA helicase, putative, mRNA	6e-10	75.2			no significant hit
	EH664071	AJ864709.1	Nicotiana benthamiana mRNA for alpha-6-galactosyltransferase (x34.3 gene)	1e-143	518			no significant hit
	EH664072	X91787.2	L.luteus mRNA for tRNA-glutamine synthetase	1e-80	309		NM_102345.3	Arabidopsis thaliana OVA9 (OVULE ABORTION 9); glutamine-tRNA ligase (OVA9) mRNA, complete cds	3e-45	185
	EH664073	AK247577.1	Solanum lycopersicum cDNA, clone: LEFL1052DG03, HTC in leaf	6e-34	154			no significant hit
	EH664074	AM488284.1	Vitis vinifera contig VV78X039482.6, whole genome shotgun sequence	0.019	50			no significant hit
	EH664075	X56113.1	N.tabacum target DNA 7	3e-177	630		AB028617.1	Arabidopsis thaliana genomic DNA, chromosome 3, P1 clone:MOA2	0.002	46.4
	EH664076	XM_740502.1	Plasmodium chabaudi chabaudi hypothetical protein (PC000843.02.0) partial mRNA	0.022	50			no significant hit
	EH664077	XM_002329687.1	Populus trichocarpa predicted protein, mRNA	7e-53	217		NM_001125061.1	Arabidopsis thaliana reticulon family protein (RTNLB5) (AT2G46170) mRNA, complete cds	2e-47	192
	EH664078	NM_001098860.1	Bos taurus receptor (G protein-coupled) activity modifying protein 2 (RAMP2), mRNA >gb|BC146273.1| Bos taurus receptor (G protein-coupled) activity modifying protein 2, mRNA (cDNA clone MGC:159420 IMAGE:8059146), complete cds	9e-14	87.8			no significant hit
	EH664079	AC209585.1	Solanum lycopersicum DNA sequence from clone LE_HBa-26C13 on chromosome 12, complete sequence	2e-22	116		AC000132.1F21M12	Sequence of BAC F21M12 from Arabidopsis thaliana chromosome 1, complete sequence	0.027	42.8
	EH664080	DQ228351.1	Solanum tuberosum clone 150A06 ribosomal protein L23 family protein mRNA, complete cds	1e-157	565		NM_120151.2	Arabidopsis thaliana ribosomal protein L23 family protein (AT4G39880) mRNA, complete cds	9e-34	147
	EH664081	AB032545.1	Nicotiana tabacum B38 mRNA for DnaJ homolog, complete cds	0	731		NM_180322.2	Arabidopsis thaliana ATJ3 (Arabidopsis thaliana DnaJ homologue 3) (ATJ3) mRNA, complete cds	2e-99	365
	EH664082	AJ417876.1	Nicotiana tabacum mRNA for IAA9 protein	0	735		NM_180944.2	Arabidopsis thaliana IAA9 (indoleacetic acid-induced protein 9); transcription factor (IAA9) mRNA, complete cds	0.002	46.4
	EH664083	no significant hits						no significant hit
	EH664084	U23784.1	Nicotiana glutinosa ribosomal protein L31 mRNA, complete cds	3e-44	188		AC005169.3	Arabidopsis thaliana chromosome 2 clone F6F22 map mi148, complete sequence	3e-21	105							60	186	3e-19	105
	EH664085	DQ284471.1	Solanum tuberosum clone 110F03 RabGAP/TBC domain-containing protein-like mRNA, complete cds	3e-82	315			no significant hit
	EH664086	XM_002263325.1	PREDICTED: Vitis vinifera hypothetical protein LOC100260644 (LOC100260644), partial mRNA	5e-30	141		NM_129596.3	Arabidopsis thaliana transducin family protein / WD-40 repeat family protein (AT2G40360) mRNA, complete cds	2e-22	109
	EH664087	FJ360448.1	Vigna radiata vacuolar ATPase subunit d mRNA, complete cds	9e-115	423		AF327534.1	Arabidopsis thaliana putative adenosine triphosphatase (At3g28710) mRNA, complete cds	5e-113	410
	EH664088	XM_002524926.1	Ricinus communis sigma factor sigb regulation protein rsbq, putative, mRNA	3e-63	251		NM_119911.3	Arabidopsis thaliana hydrolase, alpha/beta fold family protein (AT4G37470) mRNA, complete cds	1e-37	159
	EH664089	GQ377446.1	(Populus tomentosa x P. bolleana) x P. tomentosa WRKY transcription factor 26 mRNA, complete cds	1e-18	104			no significant hit
	EH664090	X95576.1	N.tabacum mRNA for voltage-dependent chloride channel	2e-143	518		NM_124367.3	Arabidopsis thaliana CLC-C (chloride channel C); anion channel/ voltage-gated chloride channel (CLC-C) mRNA, complete cds	7e-73	277
	EH664091	XM_002276121.1	PREDICTED: Vitis vinifera hypothetical protein LOC100264697, transcript variant 2 (LOC100264697), mRNA	6e-92	347		NM_121209.5	Arabidopsis thaliana (EPSIN1); binding (AT5G11710) mRNA, complete cds	3e-84	315
	EH664092	AB372267.1	Capsicum chinense mRNA for putative glyoxysomal fatty acid beta-oxidation multifunctional protein, complete cds	0	856		NM_111566.3	Arabidopsis thaliana MFP2 (MULTIFUNCTIONAL PROTEIN); enoyl-CoA hydratase (MFP2) mRNA, complete cds	1e-57	226
	EH664093	AY368905.1	Nicotiana benthamiana molecular chaperone Hsp90-2 mRNA, complete cds	0	1012		NM_124985.4	Arabidopsis thaliana HSP81-2 (EARLY-RESPONSIVE TO DEHYDRATION 8); ATP binding (HSP81-2) mRNA, complete cds	1e-164	581
	EH664094	AY342007.1	Capsicum annuum alanine aminotransferase (AlaAT) mRNA, complete	0	820		NM_101591.5	Arabidopsis thaliana ALAAT1 (ALANINE AMINOTRANSFERAS); alanine transaminase (ALAAT1) mRNA, complete cds	1e-114	416							374	905	1e-112	416
	EH664095	AF154645.1	Nicotiana tabacum clone PR26 mRNA sequence	0	985		NM_127641.3	Arabidopsis thaliana protein binding / protein transporter/ structural molecule (AT2G20760) mRNA, complete cds	2e-10	69.8
	EH664096	AF220611.1	Nicotiana tabacum vacuolar H+-ATPase B subunit mRNA, complete cds	0	930		BT000150.1	Arabidopsis thaliana unknown protein (At1g20260) mRNA, complete cds	8e-136	486
	EH664097	AY486481.1	Capsicum annuum 40S ribosomal protein S2 mRNA, partial sequence	2e-175	625		AK228054.1	Arabidopsis thaliana mRNA for 40S ribosomal protein S2 homolog, complete cds, clone: RAFL14-55-I04	4e-82	307
	EH664098	XM_002530189.1	Ricinus communis zinc binding dehydrogenase, putative, mRNA	2e-92	349		BX824086.1	Arabidopsis thaliana Full-length cDNA Complete sequence from clone GSLTPGH21ZC10 of Hormone Treated Callus of strain col-0 of Arabidopsis thaliana (thale cress)	2e-87	325
	EH664099	AC233644.1	Solanum lycopersicum chromosome 2 clone C02HBa0212C17, complete sequence	2e-135	491			no significant hit
	EH664100	BT012845.1	Lycopersicon esculentum clone 113921R, mRNA sequence	0	875		NM_115159.4	Arabidopsis thaliana pyruvate kinase, putative (AT3G52990) mRNA, complete cds	2e-137	491
	EH664101	XM_002317298.1	Populus trichocarpa predicted protein, mRNA	3e-07	66.2		NM_203207.1	Arabidopsis thaliana C2 domain-containing protein (AT5G55530) mRNA, complete cds	0.008	44.6
	EH664102	no hits						no significant hit
	EH664103	XM_002300699.1	Populus trichocarpa predicted protein, mRNA	5e-05	59			no significant hit
	EH664104	AJ538463.1	Nicotiana tabacum cDNA-AFLP-fragment BC2-M14-001	2e-17	100			no significant hit									340	515	1e-17	100
	EH664105	AF154663.1	Nicotiana tabacum clone PR55 mRNA sequence	0	984		AY086316.1	Arabidopsis thaliana clone 23771 mRNA, complete sequence	3e-141	504
	EH664106	AJ305044.2	Nicotiana tabacum mRNA for vacuolar invertase (vi gene)	1e-12	84.2			no significant hit
	EH664107	EU557673.1	Solanum lycopersicum FAS protein (fasciated) gene, complete cds	5e-05	59			no significant hit
	EH664108	no hits						no significant hit
	EH664109	AY619947.1	Nicotiana tabacum ADH-like UDP-glucose dehydrogenase mRNA, complete cds	0	1045		NM_106362.2	Arabidopsis thaliana ADH1 (ALCOHOL DEHYDROGENASE 1) (ADH1) mRNA, complete cds	3e-96	354
	EH664110	EF636821.1	Nicotiana langsdorffii x Nicotiana sanderae glyceraldehyde 3-phosphate dehydrogenase mRNA, complete cds	0	987		NM_111283.3	Arabidopsis thaliana GAPC (GLYCERALDEHYDE-3-PHOSPHATE DEHYDROGENASE C SUBUNIT); glyceraldehyde-3-phosphate dehydrogenase (GAPC) mRNA, complete cds	7e-149	529
	EH664111	AJ538935.1	Nicotiana tabacum cDNA-AFLP-fragment BT21-M1-039	4e-38	169		NM_124359.3	Arabidopsis thaliana MMT (methionine S-methyltransferase); S-adenosylmethionine-dependent methyltransferase (MMT) mRNA, complete cds	3e-39	165							100	1	3e-38	169
	EH664112	AF154647.1	Nicotiana tabacum clone PR32 mRNA sequence	2e-47	199		NM_001125450.1	Arabidopsis thaliana UBQ14 (ubiquitin 14) (UBQ14) mRNA, complete cds	3e-39	165
	EH664113	AJ578640.1	Elaeis guineensis microsatellite DNA, clone mEgCIR3300	0.0002	57.2			no significant hit
	EH664114	X71609.1	N.tabacum mRNA for ras-related GTP-binding protein	2e-17	100		NM_126256.3	Arabidopsis thaliana BRL2 (BRI1-LIKE 2); ATP binding / protein serine/threonine kinase (BRL2) mRNA, complete cds	0.027	42.8
	EH664115	AC121890.3	Mus musculus BAC clone RP24-146K18 from chromosome 16, complete sequence	0.018	50			no significant hit
	EH664116	GQ183811.1	Synthetic construct clone PL-rrnG_AT-Trho_a pyruvate kinase I (pykF) gene, partial cds	1e-57	233		AL391146.1	Arabidopsis thaliana DNA chromosome 5, BAC clone F2G14 (ESSA project)	0.027	42.8
	EH664117	EU616557.1	Capsicum annuum putative cytochrome reductase mRNA, complete cds	3e-14	89.7			no significant hit
	EH664118	no significant hits						no significant hit
	EH664119	no significant hits						no significant hit
	EH664120	CU469513.4	S.lycopersicum DNA sequence from clone LE_HBa-96I8 on chromosome 4, complete sequence	4e-10	75.2			no significant hit
	EH664121	AB040471.1	Nicotiana tabacum mRNA for bZIP transcriptional activator RSG, complete cds	7e-22	114			no significant hit									108	211	7e-08	68
	EH664122	AJ718108.1	Nicotiana tabacum cDNA-AFLP-fragment BSTT3-41-370, cultivar Bright Yellow 2	7e-65	257			no significant hit
	EH664123	NW_001263894.1	Dictyostelium discoideum AX4 chromosome 2 DDB0232476.02, whole genome shotgun sequence	0.005	51.8			no significant hit
	EH664124	DQ868502.2	Geobacillus stearothermophilus strain T-6 genomic sequence	0.062	48.2			no significant hit
	EH664125	CT009525.6	Mouse DNA sequence from clone RP23-65F10 on chromosome 14, complete sequence	0.018	50			no significant hit
	EH664126	no significant hits						no significant hit
	EH664127	U66402.1	Nicotiana tabacum plastid phosphate/phosphoenolpyruvate translocator precursor (TABPPT10) mRNA, complete cds	5e-73	284			no significant hit
	EH664128	AY486481.1	Capsicum annuum 40S ribosomal protein S2 mRNA, partial sequence	2e-29	140		AK228054.1	Arabidopsis thaliana mRNA for 40S ribosomal protein S2 homolog, complete cds, clone: RAFL14-55-I04	0.002	46.4
	EH664129	AC193933.3	Pan troglodytes BAC clone CH251-171O23 from chromosome 17, complete sequence	0.018	50			no significant hit
	EH664130	X14058.1	Nicotiana tabacum nia-1 gene for nitrate reductase (EC 1.6.6.1)	2e-65	259			no significant hit
	EH664131	AJ421413.1	Nicotiana tabacum mRNA for alpha-tubulin (tubA3 gene)	2e-72	282		NM_117582.3	Arabidopsis thaliana TUA6 (tubulin alpha-6 chiain) (TUA6) mRNA, complete cds	9e-40	167
	EH664132	BC109982.1	Bos taurus cDNA clone IMAGE:8048400, with apparent retained intron	7e-16	95.1		AL161492.2	Arabidopsis thaliana DNA chromosome 4, contig fragment No. 4	0.008	44.6
	EH664133	no significant hits						no significant hit
	EH664134	AB180675.1	Nicotiana tabacum Ntmy170 mRNA for myosin XI, complete cds	1e-69	273		NM_100746.3	Arabidopsis thaliana XIC (Myosin-like protein XIC); motor/ protein binding (XIC) mRNA, complete cds	3e-20	102
	EH664135	no hits						no significant hit
	EH664136	NW_001263906.1	Dictyostelium discoideum AX4 chromosome 2 DDB0232463.02, whole genome shotgun sequence	8e-09	71.6			no significant hit
	EH664137	X62344.1	N.tabacum CAD19 mRNA for cinnamyl alcohol dehydrogenase	1e-69	273		AY091039.1	Arabidopsis thaliana unknown protein (At4g01870) mRNA, partial cds	0.027	42.8
	EH664138	AP010896.1	Solanum lycopersicum DNA, chromosome 8, clone: C08SLe0009O08, complete sequence	4e-31	145			no significant hit
	EH664139	EU180574.1	Solanum lycopersicum clone BAC C09HBa0179M08, complete sequence	0.002	53.6			no significant hit
	EH664140	AP009300.1	Solanum lycopersicum genomic DNA, chromosome 8, clone: C08SLm0012O12, complete sequence	7e-35	158		NM_117310.3	Arabidopsis thaliana stress-inducible protein, putative (AT4G12400) mRNA, complete cds	2e-16	89.7
	EH664141	AC146376.4	Pan troglodytes BAC clone RP43-76K24 from chromosome 7, complete sequence	0.0006	55.4			no significant hit
	EH664142	no significant hits						no significant hit
	EH664143	AF154648.1	Nicotiana tabacum clone PR33 mRNA sequence	8e-66	260		NM_001124981.1	Arabidopsis thaliana fructose-bisphosphate aldolase, putative (AT2G36460) mRNA, complete cds	8e-22	107
	EH664144	BT013130.1	Lycopersicon esculentum clone 114422R, mRNA sequence	7e-60	241		AK228634.1	Arabidopsis thaliana mRNA for 26S proteasome, non-ATPase regulatory subunit, complete cds, clone: RAFL15-47-F24	4e-25	118
	EH664145	AY445582.1	Nicotiana tabacum S-adenosyl-L-methionine synthetase (SAMS) mRNA, complete cds	3e-46	196		NM_112618.3	Arabidopsis thaliana MTO3 (S-adenosylmethionine synthase 3); methionine adenosyltransferase (MTO3) mRNA, complete cds	2e-10	69.8
	EH664146	no hits						no significant hit
	EH664147	DQ249171.1	Lotus japonicus ubiquitin mRNA, complete cds	1e-31	147		NM_122069.3	Arabidopsis thaliana UBQ4 (ubiquitin 4); protein binding (UBQ4) mRNA, complete cds	5e-30	134
	EH664148	NM_001077614.1	Danio rerio zgc:154039 (zgc:154039), mRNA >gb|BC125939.1| Danio	0.007	51.8			no significant hit
	EH664149	no significant hits						no significant hit
	EH664150	X62344.1	N.tabacum CAD19 mRNA for cinnamyl alcohol dehydrogenase	6e-61	244		AB009050.1	Arabidopsis thaliana genomic DNA, chromosome 5, P1 clone:MDF20	0.002	46.4
	EH664151	XM_002516969.1	Ricinus communis 40S ribosomal protein S15, putative, mRNA	1e-18	104		NM_147917.3	Arabidopsis thaliana unknown protein (AT5G25754) mRNA, complete cds	1e-12	77
	EH664152	XM_002539968.1	Ricinus communis centromere/microtubule binding protein cbf5, putative, mRNA	3e-20	109		EU351525.1	Arabidopsis lyrata haplotype B At1g04270-like protein gene, partial cds	2e-11	73.4
	EH664153	AJ299256.1	Nicotiana tabacum mRNA for malate dehydrogenase (md1 gene)	2e-09	73.4		NM_115574.2	Arabidopsis thaliana NAP57 (ARABIDOPSIS THALIANA HOMOLOGUE OF NAP57) (NAP57) mRNA, complete cds	1e-18	96.9
	EH664154	CU227312.1	Populus EST from severe drought-stressed leaves	1e-11	80.6		NM_100321.2	Arabidopsis thaliana malate dehydrogenase, cytosolic, putative (AT1G04410) mRNA, complete cds	3e-07	59
	EH664155	AP009299.1	Solanum lycopersicum genomic DNA, chromosome 8, clone: C08SLm0006K11, complete sequence	6e-23	118		NM_105130.3	Arabidopsis thaliana ATGCN3 (Arabidopsis thaliana general control non-repressible 3) (ATGCN3) mRNA, complete cds	3e-08	62.6
	EH664156	AL731839.13	Mouse DNA sequence from clone RP23-76O22 on chromosome X Contains a CpG island, complete sequence	0.0006	55.4		AC008261.5ATAC008261	Arabidopsis thaliana chromosome III BAC T4P13 genomic sequence, complete sequence	0.027	42.8
	EH664157	AB087677.1	Nicotiana tabacum NNF1 mRNA for tobacco nucleolin, complete cds	9e-27	131		AY648331.1	Arabidopsis thaliana hypothetical protein (At3g01311) mRNA, complete cds	5e-05	51.8
	EH664158	NW_001263872.1	Dictyostelium discoideum AX4 chromosome 3 DDB0232524.02, whole genome shotgun sequence	6e-11	78.8		NM_104522.3	Arabidopsis thaliana serine/threonine protein phosphatase-related (AT1G56440) mRNA, complete cds	2e-11	73.4
	EH664159	AK246537.1	Solanum lycopersicum cDNA, clone: FC14AG04, HTC in fruit	7e-29	138			no significant hit
	EH664160	AM467447.1	Vitis vinifera, whole genome shotgun sequence, contig VV78X136165.8, clone ENTAV 115	1e-18	104		NM_121509.2	Arabidopsis thaliana glycosyltransferase family 14 protein / core-2/I-branching enzyme family protein (AT5G15050) mRNA, complete cds	2e-10	69.8
	EH664161	no significant hits						no significant hit
	EH664162	X62344.1	N.tabacum CAD19 mRNA for cinnamyl alcohol dehydrogenase	1e-76	297		AB005238.1	Arabidopsis thaliana genomic DNA, chromosome 5, P1 clone:MKP11	0.027	42.8
	EH664163	AP009280.1	Solanum lycopersicum genomic DNA, chromosome 8, clone: C08HBa0201M14, complete sequence	1e-50	210		AC011622.6AC011622	Arabidopsis thaliana chromosome 1 BAC F24D7 genomic sequence, complete sequence	0.008	44.6
	EH664164	AB035125.1	Nicotiana tabacum NtEIG-E17 mRNA for glycine-rich protein, complete cds	4e-63	251			no significant hit
	EH664165	AF096298.1	Nicotiana tabacum DNA-binding protein 1 (WRKY1) mRNA, partial cds	1e-45	194			no significant hit
	EH664166	D86629.1	Nicotiana tabacum mRNA for NT16 polypeptide, complete cds	1e-69	273			no significant hit
	EH664167	AP009280.1	Solanum lycopersicum genomic DNA, chromosome 8, clone: C08HBa0201M14, complete sequence	3e-46	196			no significant hit
	EH664168	no significant hits						no significant hit
	EH664169	no hits						no significant hit
	EH664170	no significant hits						no significant hit
	EH664171	AM851007.1	Nicotiana tabacum mRNA for putative hydrolase (C171 gene)	5e-62	248		NM_112497.2	Arabidopsis thaliana catalytic (AT3G16260) mRNA, complete cds	4e-06	55.4
	EH664172	EF145422.1	Populus trichocarpa clone WS01124_J05 unknown mRNA	0.008	51.8		AB010076.1	Arabidopsis thaliana genomic DNA, chromosome 5, P1 clone:MUB3	0.027	42.8
	EH664173	AF154647.1	Nicotiana tabacum clone PR32 mRNA sequence	4e-83	318		AY086062.1	Arabidopsis thaliana clone 20908 mRNA, complete sequence	2e-61	239
	EH664174	BT014360.1	Lycopersicon esculentum clone 133646R, mRNA sequence	7e-124	453		NM_102738.2	Arabidopsis thaliana unknown protein (AT1G29980) mRNA, complete cds	2e-41	172
	EH664175	X71609.1	N.tabacum mRNA for ras-related GTP-binding protein	9e-110	407		X59152.1	A.thaliana mRNA for RHA1 GTP-binding protein	3e-39	165
	EH664176	no significant hits						no significant hit
	EH664177	no significant hits						no significant hit
	EH664178	no significant hits						no significant hit
	EH664179	CU469513.4	S.lycopersicum DNA sequence from clone LE_HBa-96I8 on chromosome 4, complete sequence	5e-69	271			no significant hit
	EH664180	AJ718108.1	Nicotiana tabacum cDNA-AFLP-fragment BSTT3-41-370, cultivar Bright Yellow 2	8e-142	513		AK228881.1	Arabidopsis thaliana mRNA for Beta-COP-like protein, clone: RAFL16-20-C21	7e-92	340
	EH664181	no significant hits						no significant hit
	EH664182	CU914756.3	S.lycopersicum DNA sequence from clone LE_HBa-244P17 on chromosome 4, complete sequence	4e-06	62.6		AB011477.1	Arabidopsis thaliana genomic DNA, chromosome 5, P1 clone:MHK7	0.027	42.8
	EH664183	no significant hits						no significant hit
	EH664184	AY486481.1	Capsicum annuum 40S ribosomal protein S2 mRNA, partial sequence	5e-05	59			no significant hit
	EH664185	no significant hits						no significant hit
	EH664186	X14058.1	Nicotiana tabacum nia-1 gene for nitrate reductase (EC 1.6.6.1)	0	854			no significant hit
	EH664187	AJ421413.1	Nicotiana tabacum mRNA for alpha-tubulin (tubA3 gene)	0	706		NM_100360.3	Arabidopsis thaliana TUA4 (tubulin alpha-4 chain) (TUA4) mRNA, complete cds	5e-100	367
	EH664188	AF016713.1	Lycopersicon esculentum oligopeptide transporter (LeOPT1) mRNA, complete cds	1e-100	376		NM_126265.3	Arabidopsis thaliana ATPTR2-B (NITRATE transportER 1); transporter (ATPTR2-B) mRNA, complete cds	2e-15	86
	EH664189	DQ241856.1	Solanum tuberosum clone 002G05 enolase-like mRNA, complete cds	2e-73	286		NM_129209.3	Arabidopsis thaliana LOS2 (Low expression of osmotically responsive genes 1); phosphopyruvate hydratase (LOS2) mRNA, complete cds	2e-36	156
	EH664190	NM_100300.4	Arabidopsis thaliana tetratricopeptide repeat (TPR)-containing protein (AT1G04190) mRNA, complete cds	7e-22	114		BX816415.1	Arabidopsis thaliana Full-length cDNA Complete sequence from clone GSLTPGH47ZB05 of Hormone Treated Callus of strain col-0 of Arabidopsis thaliana (thale cress)	1e-24	116
	EH664191	AF096248.1	Lycopersicon esculentum ethylene-responsive RNA helicase (ER68) mRNA, complete cds	3e-13	86			no significant hit
	EH664192	no hits						no significant hit
	EH664193	EF636817.1	Nicotiana langsdorffii x Nicotiana sanderae sucrose sythase mRNA, complete cds	7e-35	158		AC007018.7	Arabidopsis thaliana chromosome 2 clone F5G3 map RNS1, complete sequence	0.027	42.8							5	154	6e-35	158
	EH664194	DQ875137.1	Nicotiana benthamiana myosin XI-K mRNA, complete cds	4e-88	334		NM_104334.1	Arabidopsis thaliana XIE (Myosin-like protein XIE); motor/ protein binding (XIE) mRNA, complete cds	3e-21	105
	EH664195	AM435723.2	Vitis vinifera contig VV78X181343.8, whole genome shotgun sequence	0.021	50		NM_148428.3	Arabidopsis thaliana proline-rich family protein (AT1G02405) mRNA, complete cds	0.002	46.4
	EH664196	X62344.1	N.tabacum CAD19 mRNA for cinnamyl alcohol dehydrogenase	0	700		NM_119587.3	Arabidopsis thaliana CAD5 (CINNAMYL ALCOHOL DEHYDROGENASE 5); cinnamyl-alcohol dehydrogenase (CAD5) mRNA, complete cds	1e-31	140
	EH664197	AP010896.1	Solanum lycopersicum DNA, chromosome 8, clone: C08SLe0009O08, complete sequence	1e-56	230			no significant hit
	EH664198	X95269.1	L.esculentum LRP gene	1e-48	203		NM_122117.3	Arabidopsis thaliana leucine-rich repeat protein, putative (AT5G21090) mRNA, complete cds	3e-21	105
	EH664199	XM_002517924.1	Ricinus communis secretory carrier membrane protein, putative, mRNA	2e-08	69.8		NM_104806.3	Arabidopsis thaliana SC3 (SECRETORY CARRIER 3); transmembrane transporter (SC3) mRNA, complete cds	0.0006	48.2
	EH664200	AJ620296.1	Bos taurus ebd-P2 pseudogene	2e-14	89.7		AY457982.1	Arabidopsis thaliana chromosome 4 junction between Arabidopsis BAC clones F21C20 and T13K14 genomic sequence	4e-06	55.4
	EH664201	EU180574.1	Solanum lycopersicum clone BAC C09HBa0179M08, complete sequence	3e-25	125			no significant hit
	EH664202	XM_002509534.1	Ricinus communis heat shock protein 70 (HSP70)-interacting protein, putative, mRNA	1e-48	203		NM_104951.3	Arabidopsis thaliana stress-inducible protein, putative (AT1G62740) mRNA, complete cds	9e-40	167
	EH664203	no significant hits						no significant hit
	EH664204	EF647605.1	Solanum lycopersicum chromosome 9 clone C09HBa0165P17, complete sequence	2e-28	136			no significant hit
	EH664205	AJ421413.1	Nicotiana tabacum mRNA for alpha-tubulin (tubA3 gene)	0	706		NM_117582.3	Arabidopsis thaliana TUA6 (tubulin alpha-6 chiain) (TUA6) mRNA, complete cds	7e-111	403
	EH664206	AF154648.1	Nicotiana tabacum clone PR33 mRNA sequence	1e-158	569		AK226842.1	Arabidopsis thaliana mRNA for putative fructose bisphosphate aldolase, complete cds, clone: RAFL08-13-B03	2e-49	199
	EH664207	no significant hits						no significant hit
	EH664208	AF154647.1	Nicotiana tabacum clone PR32 mRNA sequence	1e-56	230		NM_116523.3	Arabidopsis thaliana UBQ14 (ubiquitin 14); protein binding (UBQ14) mRNA, complete cds	1e-44	183
	EH664209	no significant hits						no significant hit
	EH664210	AP009481.1	Solanum lycopersicum DNA, chromosome 8, clone: C08SLm0066I05, complete sequence	3e-46	196		NM_147917.3	Arabidopsis thaliana unknown protein (AT5G25754) mRNA, complete cds	3e-21	105
	EH664211	FJ156068.1	Forsythia suspensa 40S ribosomal protein S15-like protein (RPS15) mRNA, complete cds	1e-66	262		NM_100308.3	Arabidopsis thaliana RPS15 (CYTOSOLIC RIBOSOMAL PROTEIN S15); structural constituent of ribosome (RPS15) mRNA, complete cds	1e-43	179
	EH664212	AK246880.1	Solanum lycopersicum cDNA, clone: FC04AE09, HTC in fruit	1e-33	154			no significant hit
	EH664213	XM_002539968.1	Ricinus communis centromere/microtubule binding protein cbf5, putative, mRNA	3e-30	141		NM_115574.2	Arabidopsis thaliana NAP57 (ARABIDOPSIS THALIANA HOMOLOGUE OF NAP57) (NAP57) mRNA, complete cds	2e-28	129
	EH664214	AJ299256.1	Nicotiana tabacum mRNA for malate dehydrogenase (md1 gene)	4e-79	304		NM_123699.3	Arabidopsis thaliana malate dehydrogenase, cytosolic, putative (AT5G43330) mRNA, complete cds	1e-57	226
	EH664215	BT014089.1	Lycopersicon esculentum clone 133193R, mRNA sequence	2e-81	313		NM_105130.3	Arabidopsis thaliana ATGCN3 (Arabidopsis thaliana general control non-repressible 3) (ATGCN3) mRNA, complete cds	6e-36	154
	EH664216	BX546451.2	Human DNA sequence from clone WI2-8737H7 on chromosome X, complete sequence	0.0007	55.4		AC008261.5ATAC008261	Arabidopsis thaliana chromosome III BAC T4P13 genomic sequence, complete sequence	0.027	42.8
	EH664217	AB087677.1	Nicotiana tabacum NNF1 mRNA for tobacco nucleolin, complete cds	2e-118	435		NM_103785.3	Arabidopsis thaliana ATNUC-L1/PARL1 (PARALLEL 1); nucleic acid binding (ATNUC-L1/PARL1) mRNA, complete cds	6e-11	71.6
	EH664218	AY061648.1	Nicotiana tabacum bZIP transcription factor (BZI-1) mRNA, complete cds	1e-06	64.4			no significant hit
	EH664219	AL954149.19	Zebrafish DNA sequence from clone CH211-146G19 in linkage group 18 Contains two novel genes and two CpG islands, complete sequence	0.0007	55.4			no significant hit
	EH664220	AK246537.1	Solanum lycopersicum cDNA, clone: FC14AG04, HTC in fruit	1e-57	233		NM_105127.3	Arabidopsis thaliana RPN12A (REGULATORY PARTICLE NON-ATPASE 12A); peptidase (RPN12A) mRNA, complete cds	1e-06	57.2
	EH664221	XM_002532718.1	Ricinus communis Beta-ureidopropionase, putative, mRNA	7e-13	84.2			no significant hit
	EH664222	XM_002517400.1	Ricinus communis acetylglucosaminyltransferase, putative, mRNA	6e-52	214		NM_121509.2	Arabidopsis thaliana glycosyltransferase family 14 protein / core-2/I-branching enzyme family protein (AT5G15050) mRNA, complete cds	2e-34	149
	EH664223	DQ345778.1	Solanum tuberosum UDP-apiose/xylose synthase (UAXs) mRNA, complete cds	3e-46	196		AY042880.1	Arabidopsis thaliana similar to dihydroflavonol reductase (T23G18.6) mRNA, complete cds	1e-32	143
	EH664224	AM457683.1	Vitis vinifera contig VV78X133673.15, whole genome shotgun sequence	4e-108	401		NM_113572.3	Arabidopsis thaliana ERF1-3 (EUKARYOTIC RELEASE FACTOR 1-3); translation release factor (ERF1-3) mRNA, complete cds	3e-102	374
	EH664225	X62344.1	N.tabacum CAD19 mRNA for cinnamyl alcohol dehydrogenase	1e-128	470		NM_119587.3	Arabidopsis thaliana CAD5 (CINNAMYL ALCOHOL DEHYDROGENASE 5); cinnamyl-alcohol dehydrogenase (CAD5) mRNA, complete cds	1e-25	120
	EH664226	AP009280.1	Solanum lycopersicum genomic DNA, chromosome 8, clone: C08HBa0201M14, complete sequence	7e-80	307		NM_118620.3	Arabidopsis thaliana unknown protein (AT4G24880) mRNA, complete cds	5e-18	95.1
	EH664227	no significant hits						no significant hit
	EH664228	D86629.1	Nicotiana tabacum mRNA for NT16 polypeptide, complete cds	0	708		AP002051.1	Arabidopsis thaliana genomic DNA, chromosome 3, P1 clone: MZF16	0.002	46.4
	EH664229	D86629.1	Nicotiana tabacum mRNA for NT16 polypeptide, complete cds	2e-150	542			no significant hit
	EH664230	AP009280.1	Solanum lycopersicum genomic DNA, chromosome 8, clone: C08HBa0201M14, complete sequence	4e-39	172			no significant hit
	EH664231	U83707.1	Lycopersicon esculentum farnesyl protein transferase subunit A (LeFTA) mRNA, complete cds	4e-58	235		NM_119428.4	Arabidopsis thaliana unknown protein (AT4G32750) mRNA, complete cds	0.027	42.8							1	55	4e-13	86
	EH664232	XM_002529958.1	Ricinus communis Transmembrane protein Tmp21 precursor, putative, mRNA	9e-12	80.6		NM_101267.4	Arabidopsis thaliana emp24/gp25L/p24 family protein (AT1G14010) mRNA, complete cds	0.0006	48.2
	EH664233	AM910988.2	Plasmodium knowlesi strain H chromosome 6, complete genome	0.015	50			no significant hit
	EH664234	AY395747.1	Helisoma trivolvis type 7 serotonin receptor mRNA, complete cds	0.0001	57.2		AB047811.1	Arabidopsis thaliana YLS8 mRNA for Dim1 homolog, complete cds	1e-05	53.6
	EH664235	AE014846.1	Plasmodium falciparum 3D7 chromosome 12, section 3 of 9 of the complete sequence	1e-07	68		AL161746.2	Arabidopsis thaliana DNA chromosome 5, BAC clone T10O8 (ESSA project)	0.0002	50
	EH664236	AM851007.1	Nicotiana tabacum mRNA for putative hydrolase (C171 gene)	0	720		NM_112497.2	Arabidopsis thaliana catalytic (AT3G16260) mRNA, complete cds	4e-06	55.4
	EH664237	XM_002318413.1	Populus trichocarpa predicted protein, mRNA	2e-70	275		NM_118911.3	Arabidopsis thaliana unknown protein (AT4G27720) mRNA, complete cds	1e-56	223
	EH664238	AF321141.1	Nicotiana tabacum S-adenosylmethionine decarboxylase mRNA, partial cds	1e-99	372		NM_001125085.1	Arabidopsis thaliana CPuORF9 (Conserved peptide upstream open reading frame 9) (CPuORF9) mRNA, complete cds	2e-34	149							1	272	2e-99	372
	EH664239	DQ294268.1	Solanum tuberosum clone 138G04 RRM-containing RNA-binding protein-like protein mRNA, complete cds	7e-79	304		NM_128511.1	Arabidopsis thaliana zinc finger (CCCH-type) family protein / RNA recognition motif (RRM)-containing protein (AT2G29580) mRNA, complete cds	2e-42	176
	EH664240	AY149609.1	Solanum tuberosum cultivar Kuras cinnamoyl CoA reductase 2 mRNA, partial cds	0.008	48.2			no significant hit
	EH664241	AF204787.1	Lycopersicon esculentum ripening regulated protein DDTFR10 (DDTFR10) mRNA, complete cds	2e-143	518		AY087429.1	Arabidopsis thaliana clone 35337 mRNA, complete sequence	2e-60	235
	EH664242	no significant hits						no significant hit
	EH664243	XM_002513328.1	Ricinus communis proteasome subunit alpha type, putative, mRNA	4e-86	327		NM_101512.3	Arabidopsis thaliana PAB1 (PROTEASOME SUBUNIT PAB1); peptidase (PAB1) mRNA, complete cds	8e-85	316
	EH664244	AC211498.6	Homo sapiens BAC clone CH17-21K19 from chromosome 7, complete sequence	4e-06	62.6			no significant hit
	EH664245	U63374.1	Lycopersicon esculentum polygalacturonase isoenzyme 1 beta subunit gene, complete cds	0.015	50			no significant hit
	EH664246	no significant hits						no significant hit
	EH664247	AK247569.1	Solanum lycopersicum cDNA, clone: LEFL1051DH08, HTC in leaf	2e-79	306		NM_123570.3	Arabidopsis thaliana unknown protein (AT5G42050) mRNA, complete cds	3e-07	59
	EH664248	AB061263.1	Solanum tuberosum EF-1-alpha mRNA for Elongation factor 1-alpha, complete cds	4e-119	437		NM_100666.3	Arabidopsis thaliana elongation factor 1-alpha / EF-1-alpha (AT1G07920) mRNA, complete cds	2e-87	325
	EH664249	no hits						no significant hit
	EH664250	X55682.1	Tomato extensin mRNA (clone wY)	2e-27	132		NM_115316.2	Arabidopsis thaliana ATHRGP1; structural constituent of cell wall (ATHRGP1) mRNA, complete cds	2e-10	69.8
	EH664251	XM_002326392.1	Populus trichocarpa ZIP transporter, mRNA	1e-40	176			no significant hit
	EH664252	DQ207864.1	Solanum tuberosum clone 081G01 ribosome-associated protein p40-like mRNA, complete cds	4e-174	619		NM_180184.2	Arabidopsis thaliana RPSAB (40S RIBOSOMAL PROTEIN SA B); structural constituent of ribosome (RPSAB) mRNA, complete cds	7e-105	383
	EH664253	AJ417876.1	Nicotiana tabacum mRNA for IAA9 protein	1e-156	562			no significant hit
	EH664254	XM_002311050.1	Populus trichocarpa predicted protein, mRNA	2e-44	188		NM_126233.5	Arabidopsis thaliana ribophorin I family protein (AT2G01720) mRNA, complete cds	7e-29	131
	EH664255	CP000948.1	Escherichia coli str. K12 substr. DH10B, complete genome	0	820			no significant hit
	EH664256	no hits						no significant hit
	EH664257	BT014360.1	Lycopersicon esculentum clone 133646R, mRNA sequence	5e-36	161			no significant hit
	EH664258	AF154648.1	Nicotiana tabacum clone PR33 mRNA sequence	0.0006	55.4			no significant hit
	EH664259	AP009261.1	Solanum lycopersicum genomic DNA, chromosome 8, clone: C08HBa0005L01, complete sequence	2e-40	176			no significant hit
	EH664260	no significant hits						no significant hit
	EH664261	XM_002327235.1	Populus trichocarpa proton-dependent oligopeptide transporter, mRNA	1e-67	266		BT033034.1	Arabidopsis thaliana unknown protein (At1g22540) mRNA, complete cds	9e-21	104
	EH664262	DQ191661.1	Solanum tuberosum ribosomal protein L27a-like protein mRNA, complete cds	3e-43	185		NM_105728.3	Arabidopsis thaliana 60S ribosomal protein L27A (RPL27aC) (AT1G70600) mRNA, complete cds	9e-34	147
	EH664263	AF469471.1	Nicotiana tabacum mannose-6-phosphate isomerase (PMI) mRNA, partial cds	4e-12	82.4			no significant hit
	EH664264	EF051128.2	Nicotiana tabacum pyruvate decarboxylase-like mRNA, partial sequence	0.077	48.2		AC004793.2F28K20	Arabidopsis thaliana chromosome 1 BAC F28K20 sequence, complete sequence	0.008	44.6
	EH664265	EU869285.1	Nicotiana tabacum metacaspase type II mRNA, partial cds	1e-42	183		NM_106579.4	Arabidopsis thaliana ATMC7 (METACASPASE 7); caspase (ATMC7) mRNA, complete cds	7e-10	68
	EH664266	AJ718799.1	Nicotiana tabacum cDNA-AFLP-fragment BSTC33-2-145, cultivar Bright Yellow 2	1e-31	147		NM_128944.3	Arabidopsis thaliana DNA-binding protein-related (AT2G33845) mRNA, complete cds	1e-25	120
	EH664267	AF154669.1	Nicotiana tabacum clone PR64 mRNA sequence	4e-107	398		NM_105687.4	Arabidopsis thaliana ribosomal protein L12 family protein (AT1G70190) mRNA, complete cds	0.027	42.8
	EH664268	AM439835.2	Vitis vinifera contig VV78X224475.7, whole genome shotgun sequence	0.0005	55.4			no significant hit
	EH664269	AK286760.1	Glycine max cDNA, clone: GMFL01-36-D16	8e-46	194		NM_001084736.1	Arabidopsis thaliana enoyl-CoA hydratase/isomerase family protein (AT3G24360) mRNA, complete cds	5e-43	178
	EH664270	CU326400.10	S.lycopersicum DNA sequence from clone SL_MboI-39E17 on chromosome 4, complete sequence	8e-21	111			no significant hit
	EH664271	BT012785.1	Lycopersicon esculentum clone 113775R, mRNA sequence	4e-12	82.4			no significant hit
	EH664272	no significant hits						no significant hit
	EH664273	no significant hits						no significant hit
	EH664274	BT013476.1	Lycopersicon esculentum clone 132143F, mRNA sequence	2e-59	239		NM_103931.3	Arabidopsis thaliana THFS (10-FORMYLTETRAHYDROFOLATE SYNTHETASE); ATP binding / formate-tetrahydrofolate ligase (THFS) mRNA, complete cds	5e-12	75.2
	EH664275	XM_002299200.1	Populus trichocarpa predicted protein, mRNA	1e-16	96.9			no significant hit
	EH664276	U96498.1	Nicotiana sylvestris ATPase beta subunit (nsatp2.2.1) gene, nuclear gene encoding mitochondrial protein, complete cds	1e-107	399			no significant hit
	EH664277	no significant hits						no significant hit
	EH664278	no hits						no significant hit
	EH664279	AF154669.1	Nicotiana tabacum clone PR64 mRNA sequence	3e-89	338			no significant hit
	EH664280	no significant hits						no significant hit
	EH664281	AJ843973.1	Plantago major mRNA for mitochondrial F0 ATP synthase delta chain (atp5 gene)	4e-48	201		AY086788.1	Arabidopsis thaliana clone 27681 mRNA, complete sequence	1e-50	203
	EH664282	AY695055.1	Nicotiana tabacum adenosine kinase isoform 2T mRNA, complete cds	1e-119	439		NM_111817.3	Arabidopsis thaliana ADK1 (ADENOSINE KINASE 1) (ADK1) mRNA, complete cds	7e-29	131
	EH664283	no significant hits						no significant hit
	EH664284	U96498.1	Nicotiana sylvestris ATPase beta subunit (nsatp2.2.1) gene, nuclear gene encoding mitochondrial protein, complete cds	1e-132	482		AF083678.1	Arabidopsis thaliana clone sps67 unknown mRNA	0.0002	50
	EH664285	AC108211.3	Homo sapiens BAC clone RP11-511I14 from 4, complete sequence	0.022	50			no significant hit
	EH664286	Y17306.1	Lycopersicon esculentum mRNA for homeodomain protein	7e-34	154		AC012328.6ATAC012328	Arabidopsis thaliana chromosome III BAC T17B22 genomic sequence, complete sequence	0.008	44.6
	EH664287	AF154669.1	Nicotiana tabacum clone PR64 mRNA sequence	3e-102	381		AL161563.2	Arabidopsis thaliana DNA chromosome 4, contig fragment No. 63	0.027	42.8
	EH664288	CU914524.3	S.lycopersicum DNA sequence from clone LE_HBa-107D6 on chromosome 4, complete sequence	1e-53	219			no significant hit
	EH664289	EU194916.1	Nicotiana benthamiana branched-chain aminotransferase (BCAT) mRNA, complete cds	5e-20	107			no significant hit
	EH664290	CU468268.3	S.lycopersicum DNA sequence from clone LE_HBa-207A3 on chromosome 4, complete sequence	6e-38	167		AK226323.1	Arabidopsis thaliana mRNA for ribonucleoprotein like protein, complete cds, clone: RAFL05-13-K22	2e-15	86
	EH664291	AM460350.2	Vitis vinifera contig VV78X080781.4, whole genome shotgun sequence	0.001	53.6		NM_129679.1	Arabidopsis thaliana CRK1 (CDPK-RELATED KINASE 1); calcium ion binding / calcium-dependent protein serine/threonine phosphatase/ kinase (CRK1) mRNA, complete cds	0.027	42.8
	EH664292	AC226012.1	Solanum lycopersicum chromosome 6 clone C06HBa0185J10, complete sequence	8e-106	392		AB016876.1	Arabidopsis thaliana genomic DNA, chromosome 5, P1 clone:MKM21	5e-12	75.2
	EH664293	AY160095.1	Dictyostelium discoideum nucleotide exchange factor RasGEF F (gefF) gene, complete cds	2e-05	59			no significant hit
	EH664294	X03432.1	Nicotiana glauca rolB-C genes homolog. to TL-DNA of A. rhizogenes pRiA4b plasmid	4e-21	111			no significant hit
	EH664295	no significant hits						no significant hit
	EH664296	XM_002520092.1	Ricinus communis Protein kinase APK1B, chloroplast precursor, putative, mRNA	2e-113	419		NM_121512.4	Arabidopsis thaliana protein kinase, putative (AT5G15080) mRNA, complete cds	2e-61	239
	EH664297	X80237.1	S.tuberosum mRNA for beta-I MPP	2e-62	248			no significant hit
	EH664298	AC217004.1	Solanum lycopersicum chromosome 11 clone C11HBa0303G16, complete sequence	4e-97	363		NM_111044.3	Arabidopsis thaliana TPLATE; binding (TPLATE) mRNA, complete cds	2e-35	152
	EH664299	DQ307489.1	Lycopersicon esculentum EIN3-binding F-box protein 2 (EBF2) mRNA, complete cds	3e-169	603		NM_122444.3	Arabidopsis thaliana EBF2 (EIN3-BINDING F BOX PROTEIN 2) (EBF2) mRNA, complete cds	2e-36	156
	EH664300	XM_002527095.1	Ricinus communis protein binding protein, putative, mRNA	3e-21	113		NM_122217.2	Arabidopsis thaliana zinc finger (C3HC4-type RING finger) family protein (AT5G23110) mRNA, complete cds	2e-11	73.4
	EH664301	AF492632.1	Capsicum annuum putative pectate-lyase (upa8) mRNA, partial cds	2e-26	129			no significant hit
	EH664302	no significant hits						no significant hit
	EH664303	AY491517.1	Capsicum annuum DnaJ-like protein mRNA, partial sequence	2e-81	311		NM_180322.2	Arabidopsis thaliana ATJ3 (Arabidopsis thaliana DnaJ homologue 3) (ATJ3) mRNA, complete cds	3e-20	102
	EH664304	no significant hits						no significant hit
	EH664305	AF154645.1	Nicotiana tabacum clone PR26 mRNA sequence	0	648			no significant hit
	EH664306	NM_001035729.3	Arabidopsis thaliana unknown protein (AT3G43930) mRNA, complete cds	1e-27	132		NM_001035729.3	Arabidopsis thaliana unknown protein (AT3G43930) mRNA, complete cds	2e-29	132
	EH664307	Y10821.1	Solanum tuberosum mRNA for plastidic ATP/ADP-transporter	7e-18	100			no significant hit
	EH664308	XM_002531543.1	Ricinus communis Eukaryotic translation initiation factor 3 subunit, putative, mRNA	2e-16	96.9		NM_115473.2	Arabidopsis thaliana EIF3C (EUKARYOTIC TRANSLATION INITIATION FACTOR 3) (EIF3C) mRNA, complete cds	6e-11	71.6
	EH664309	no significant hits						no significant hit
	EH664310	AC209509.1	Solanum lycopersicum chromosome 6 clone C06HBa0086B01, complete sequence	9e-17	96.9		AY085339.1	Arabidopsis thaliana clone 146738 mRNA, complete sequence	0.0002	50
	EH664311	XM_002509753.1	Ricinus communis 2-deoxyglucose-6-phosphate phosphatase, putative, mRNA	2e-36	163		NM_179028.1	Arabidopsis thaliana haloacid dehalogenase-like hydrolase family protein (AT4G11570) mRNA, complete cds	5e-37	158
	EH664312	AF211527.1	Nicotiana tabacum Avr9/Cf-9 rapidly elicited protein 1 (ACRE1) mRNA, complete cds	2e-43	187			no significant hit
	EH664313	AJ291738.1	Nicotiana tabacum mRNA for putative alpha7 proteasome subunit (a7 gene)	7e-74	288		AY088609.1	Arabidopsis thaliana clone 8342 mRNA, complete sequence	2e-29	132							89	501	3e-74	288
	EH664314	AF154648.1	Nicotiana tabacum clone PR33 mRNA sequence	3e-156	560		NM_115153.3	Arabidopsis thaliana fructose-bisphosphate aldolase, putative (AT3G52930) mRNA, complete cds	1e-32	143
	EH664315	EU049848.1	Solanum tuberosum LRR receptor-like kinase mRNA, complete cds	6e-38	167			no significant hit
	EH664316	XM_002310126.1	Populus trichocarpa multicopper oxidase, mRNA	1e-39	174		NM_126091.3	Arabidopsis thaliana SKS17 (SKU5 Similar 17); copper ion binding / oxidoreductase (SKS17) mRNA, complete cds	3e-27	125
	EH664317	DQ439862.1	Capsicum annuum xyloglucan endotransglucosylase XET3 mRNA, complete cds	2e-55	226		AY143939.1	Arabidopsis thaliana At5g57550/MUA2_12 mRNA, complete cds	2e-09	66.2							1	233	8e-49	205
	EH664318	NW_001263809.1	Dictyostelium discoideum AX4 chromosome 5 DDB0232715.02, whole genome shotgun sequence	0.04	50			no significant hit
	EH664319	X79794.1	N.tabacum mRNA pNLA-35	1e-40	178			no significant hit
	EH664320	AC233644.1	Solanum lycopersicum chromosome 2 clone C02HBa0212C17, complete sequence	2e-132	482			no significant hit
	EH664321	CU233237.1	Populus EST from severe drought-stressed opposite wood	6e-30	141		AP001301.1	Arabidopsis thaliana genomic DNA, chromosome 3, BAC clone:F8N14	1e-12	77
	EH664322	AM910989.1	Plasmodium knowlesi strain H chromosome 7, complete genome	5e-07	66.2		AC002392.3	Arabidopsis thaliana chromosome 2 clone T20K24 map CIC06E08, complete sequence	0.002	46.4
	EH664323	BT052304.1	Medicago truncatula clone MTYF9_FA_FB_FC1G-A-21 unknown mRNA	2e-50	210		NM_121124.3	Arabidopsis thaliana CBS domain-containing protein (AT5G10860) mRNA, complete cds	1e-31	140
	EH664324	AC215463.2	Solanum lycopersicum chromosome 2 clone C02SLe0104N06, complete sequence	3e-60	242		AL161578.2	Arabidopsis thaliana DNA chromosome 4, contig fragment No. 74	0.027	42.8
	EH664325	AC233644.1	Solanum lycopersicum chromosome 2 clone C02HBa0212C17, complete sequence	7e-50	208			no significant hit
	EH664326	XM_001775800.1	Physcomitrella patens subsp. patens predicted protein (PHYPADRAFT_193338) mRNA, complete cds	5e-07	66.2			no significant hit
	EH664327	no significant hits						no significant hit
	EH664328	AL713878.15	Mouse DNA sequence from clone RP23-452J22 on chromosome 4 Contains the 5' end of the Astn2 gene for astrotactin 2 and a CpG island, complete sequence	0.012	51.8		AB015477.1	Arabidopsis thaliana genomic DNA, chromosome 5, P1 clone:MOK9	0.008	44.6
	EH664329	AK324211.1	Solanum lycopersicum cDNA, clone: LEFL1073DB07, HTC in leaf	8e-16	95.1			no significant hit
	EH664330	XM_002322816.1	Populus trichocarpa predicted protein, mRNA	1e-07	68			no significant hit
	EH664331	U43398.1	Solanum tuberosum POTATP1 mRNA, complete cds	2e-54	223		BX831143.1	Arabidopsis thaliana Full-length cDNA Complete sequence from clone GSLTLS60ZH10 of Adult vegetative tissue of strain col-0 of Arabidopsis thaliana (thale cress)	2e-16	89.7
	EH664332	AK224902.2	Solanum lycopersicum cDNA, clone: FC26AF06, HTC in fruit	4e-08	69.8			no significant hit
	EH664333	no significant hits						no significant hit
	EH664334	CU179634.6	S.lycopersicum DNA sequence from clone SL_MboI-59M16 on chromosome 4, complete sequence	0.011	51.8			no significant hit
	EH664335	BT013088.1	Lycopersicon esculentum clone 114354R, mRNA sequence	6e-06	62.6			no significant hit
	EH664336	AY480020.1	Capsicum annuum putative elongation factor 1B alpha-subunit mRNA, partial sequence	1e-103	387		NM_121956.3	Arabidopsis thaliana elongation factor 1B alpha-subunit 2 (eEF1Balpha2) (AT5G19510) mRNA, complete cds	2e-17	93.3							21	262	4e-53	219
	EH664337	XM_002313685.1	Populus trichocarpa predicted protein, mRNA	2e-12	84.2		NM_129406.3	Arabidopsis thaliana CIPK22 (CBL-INTERACTING PROTEIN KINASE 22); kinase (CIPK22) mRNA, complete cds	0.027	42.8
	EH664338	Z11679.1	S.tuberosum mRNA for induced stolon tip protein (partial)	5e-33	152		NM_179319.4	Arabidopsis thaliana unknown protein (AT1G12080) mRNA, complete cds	0.008	44.6
	EH664339	no significant hits						no significant hit
	EH664340	NW_001263802.1	Dictyostelium discoideum AX4 chromosome 5 DDB0232722.02, whole genome shotgun sequence	0.04	50			no significant hit
	EH664341	BT013468.1	Lycopersicon esculentum clone 132128R, mRNA sequence	7e-50	208		AB080758.1	Arabis gemmifera ChiA gene for acidic endochitinase, complete cds, strain:Tsugawa	0.027	42.8
	EH664342	AL133281.12	Human DNA sequence from clone RP11-252O2 on chromosome 9p22.1-22.3 Contains part of the SLC24A2 gene for solute carrier family 24 (sodium/potassium/calcium exchanger), member 2 (NCKX2) and a pseudogene similar to part of a novel gene, complete sequence	0.04	50			no significant hit
	EH664343	no significant hits						no significant hit
	EH664344	no significant hits						no significant hit
	EH664345	NW_001263895.1	Dictyostelium discoideum AX4 chromosome 2 DDB0232475.02, whole genome shotgun sequence	3e-23	120			no significant hit
	EH664346	no hits						no significant hit
	EH664347	XM_002512943.1	Ricinus communis cellular nucleic acid binding protein, putative, mRNA	3e-59	239		NM_001084359.1	Arabidopsis thaliana zinc knuckle (CCHC-type) family protein (AT1G75560) mRNA, complete cds	8e-28	127
	EH664348	BT012845.1	Lycopersicon esculentum clone 113921R, mRNA sequence	3e-93	352		NM_129214.3	Arabidopsis thaliana pyruvate kinase, putative (AT2G36580) mRNA, complete cds	2e-42	176
	EH664349	AF298594.1	Nicotiana alata arabinogalactan protein (Agp4) gene, complete cds	6e-57	232			no significant hit
	EH664350	AP009594.1	Solanum lycopersicum DNA, chromosome 8, clone: C08HBa0022E13, complete sequence	2e-31	147			no significant hit
	EH664351	AL928878.10	Zebrafish DNA sequence from clone BUSM1-148B8, complete sequence	8e-05	59			no significant hit
	EH664352	NW_001263900.1	Dictyostelium discoideum AX4 chromosome 2 DDB0232470.02, whole genome shotgun sequence	5e-07	66.2			no significant hit
	EH664353	AY724687.1	Ricinus communis lipase (OBL2) mRNA, complete cds	3e-16	96.9		NM_112294.4	Arabidopsis thaliana lipase class 3 family protein (AT3G14360) mRNA, complete cds	2e-16	89.7
	EH664354	AM424498.1	Vitis vinifera contig VV78X081526.43, whole genome shotgun sequence	3e-41	179		NM_118037.2	Arabidopsis thaliana nucleoside phosphatase family protein / GDA1/CD39 family protein (AT4G19180) mRNA, complete cds	5e-18	95.1
	EH664355	no hits						no significant hit
	EH664356	AJ718641.1	Nicotiana tabacum cDNA-AFLP-fragment BSTC3-43-193, cultivar Bright Yellow 2	9e-17	98.7		NM_001123896.1	Arabidopsis thaliana VQ motif-containing protein (AT1G28280) mRNA, complete cds	0.002	46.4
	EH664357	BT014553.1	Lycopersicon esculentum clone 133975F, mRNA sequence	1e-85	327		NM_125285.3	Arabidopsis thaliana protein kinase family protein (AT5G58950) mRNA, complete cds	2e-16	89.7
	EH664358	AY619947.1	Nicotiana tabacum ADH-like UDP-glucose dehydrogenase mRNA, complete cds	3e-142	515		NM_106362.2	Arabidopsis thaliana ADH1 (ALCOHOL DEHYDROGENASE 1) (ADH1) mRNA, complete cds	8e-41	170
	EH664359	AY368274.1	Nicotiana tabacum cyclophilin-like (CYP1) mRNA, complete sequence	2e-100	376		EU592311.1	Arabidopsis lyrata subsp. petraea isolate SWE1 At4G34870-like protein gene, partial cds	5e-12	75.2
	EH664360	BT014351.1	Lycopersicon esculentum clone 133627R, mRNA sequence	1e-72	284			no significant hit
	EH664361	no significant hits						no significant hit
	EH664362	AK246467.1	Solanum lycopersicum cDNA, clone: FC11CG05, HTC in fruit	2e-38	170			no significant hit
	EH664363	AF154648.1	Nicotiana tabacum clone PR33 mRNA sequence	4e-122	448		NM_001124981.1	Arabidopsis thaliana fructose-bisphosphate aldolase, putative (AT2G36460) mRNA, complete cds	9e-34	147
	EH664364	Z72388.1	N.plumbaginifolia mRNA for G protein beta-subunit-like protein	2e-76	297		NM_103759.4	Arabidopsis thaliana guanine nucleotide-binding family protein / activated protein kinase C receptor, putative / RACK, putative (AT1G48630) mRNA, complete cds	0.027	42.8
	EH664365	AY136628.2	Petunia integrifolia subsp. inflata S2 self-incompatibility ribonuclease (S2-RNase) and S2-locus F-box protein (SLF2) genes, complete cds	4e-14	89.7			no significant hit
	EH664366	NM_117073.3	Arabidopsis thaliana hydrolase, alpha/beta fold family protein (AT4G10050) mRNA, complete cds	8e-36	161		NM_117073.3	Arabidopsis thaliana hydrolase, alpha/beta fold family protein (AT4G10050) mRNA, complete cds	4e-38	161
	EH664367	AY368274.1	Nicotiana tabacum cyclophilin-like (CYP1) mRNA, complete sequence	0	765		AK228231.1	Arabidopsis thaliana mRNA for cyclophilin, complete cds, clone: RAFL14-68-A02	5e-75	284
	EH664368	BT014351.1	Lycopersicon esculentum clone 133627R, mRNA sequence	3e-73	286			no significant hit
	EH664369	AM470413.2	Vitis vinifera contig VV78X074776.10, whole genome shotgun sequence	0.003	53.6			no significant hit
	EH664370	AF012823.1	Nicotiana tabacum GDP dissociation inhibitor (GDI) mRNA, complete cds	6e-34	154		NM_115855.3	Arabidopsis thaliana ATGDI2 (RAB GDP DISSOCIATION INHIBITOR 2); RAB GDP-dissociation inhibitor (ATGDI2) mRNA, complete cds	9e-15	84.2
	EH664371	AB201544.1	Nicotiana benthamiana NbNACa1 mRNA for alpha chain of nascent polypeptide associated complex, complete cds	6e-78	300		NM_125003.1	Arabidopsis thaliana zinc finger (C2H2 type) family protein (AT5G56200) mRNA, complete cds	3e-07	59
	EH664372	AF299256.1	Nicotiana tabacum 14-3-3 protein isoform g mRNA, complete cds	0	809		AY085088.1	Arabidopsis thaliana clone 12817 mRNA, complete sequence	7e-54	214
	EH664373	M60403.1	Nicotiana tabacum glucan beta-1,3-glucosidase gene, complete cds	4e-66	262			no significant hit
	EH664374	X62344.1	N.tabacum CAD19 mRNA for cinnamyl alcohol dehydrogenase	6e-66	262			no significant hit
	EH664375	BT012880.1	Lycopersicon esculentum clone 113981F, mRNA sequence	6e-53	219		NM_104285.4	Arabidopsis thaliana UBP1A; mRNA 3'-UTR binding (UBP1A) mRNA, complete cds	0.002	46.4
	EH664376	AJ299256.1	Nicotiana tabacum mRNA for malate dehydrogenase (md1 gene)	4e-106	392		NM_100321.2	Arabidopsis thaliana malate dehydrogenase, cytosolic, putative (AT1G04410) mRNA, complete cds	6e-61	237
	EH664377	AM910996.2	Plasmodium knowlesi strain H chromosome 14, complete genome	2e-09	71.6		AL132953.2	Arabidopsis thaliana DNA chromosome 3, BAC clone F18N11	1e-07	60.8
	EH664378	AF175964.1	Lycopersicon esculentum JAB mRNA, complete cds	3e-91	345		NM_105792.1	Arabidopsis thaliana AJH2/CSN5/CSN5B (COP9-SIGNALOSOME 5B); protein binding (AJH2/CSN5/CSN5B) mRNA, complete cds	8e-28	127
	EH664379	XM_002514130.1	Ricinus communis asparagine--tRNA ligase, putative, mRNA	4e-07	66.2		NM_125051.3	Arabidopsis thaliana SYNC1 (EMBRYO DEFECTIVE 2755); ATP binding / aminoacyl-tRNA ligase/ asparagine-tRNA ligase/ aspartate-tRNA ligase/ nucleic aci> (SYNC1) mRNA, complete cds	5e-12	75.2
	EH664380	CU229561.1	Populus EST from mild drought-stressed leaves	4e-31	143		NM_122667.3	Arabidopsis thaliana 60S ribosomal protein L18 (RPL18C) (AT5G27850) mRNA, complete cds	6e-23	111
	EH664381	AC166147.11	Medicago truncatula clone mth2-145g3, complete sequence	0.022	48.2			no significant hit
	EH664382	AF096299.1	Nicotiana tabacum DNA-binding protein 2 (WRKY2) mRNA, complete cds	0	825		NM_126385.3	Arabidopsis thaliana WRKY3 (WRKY DNA-binding protein 3); transcription factor (WRKY3) mRNA, complete cds	4e-06	55.4
	EH664383	XM_002323543.1	Populus trichocarpa predicted protein, mRNA	7e-42	181		NM_120224.3	Arabidopsis thaliana LMBR1 integral membrane family protein (AT5G01460) mRNA, complete cds	1e-31	140
	EH664384	no significant hits						no significant hit
	EH664385	XM_002520516.1	Ricinus communis ubiquitin specific protease 39 and snrnp assembly factor, putative, mRNA	3e-21	113		NM_001084957.1	Arabidopsis thaliana ubiquitin thiolesterase/ zinc ion binding (AT4G22285) mRNA, complete cds	2e-16	89.7
	EH664386	AC189401.2	Brassica rapa subsp. pekinensis clone KBrB057E05, complete sequence	0.006	50			no significant hit
	EH664387	no significant hits						no significant hit
	EH664388	EF636821.1	Nicotiana langsdorffii x Nicotiana sanderae glyceraldehyde 3-phosphate dehydrogenase mRNA, complete cds	2e-172	612		AY087651.1	Arabidopsis thaliana clone 37355 mRNA, complete sequence	8e-85	316
	EH664389	XM_002527455.1	Ricinus communis signal transducer, putative, mRNA	4e-14	89.7		NM_127046.1	Arabidopsis thaliana phototropic-responsive NPH3 family protein (AT2G14820) mRNA, complete cds	2e-15	86
	EH664390	L29274.1	Nicotiana tabacum SR1 Nt-rab7a mRNA, complete cds	2e-120	439		NM_112768.2	Arabidopsis thaliana AtRABG3f/AtRab7B (Arabidopsis Rab GTPase homolog G3f); GTP binding (AtRABG3f/AtRab7B) mRNA, complete cds	1e-38	163
	EH664391	no significant hits						no significant hit
	EH664392	no significant hits						no significant hit
	EH664393	XM_002534317.1	Ricinus communis Kelch domain-containing protein, putative, mRNA	7e-36	161			no significant hit
	EH664394	S53332.1	Solanum tuberosum cytosolic pyruvate kinase (PKc) gene, complete cds	7e-57	228		AK229638.1	Arabidopsis thaliana mRNA for pyruvate kinase, complete cds, clone: RAFL19-66-E17	1e-19	100
	EH664395	BX004845.5	Zebrafish DNA sequence from clone CH211-67O1 in linkage group 8 Contains the gene for a novel homeobox domain containing protein, the nkx2.7 gene for NK2 transcription factor related 7, the gene for a novel protein similar to vertebrate stanniocalcin 1 (STC1, zgc:153307) and two CpG islands, complete sequence	0.047	46.4			no significant hit
	EH664396	D45204.1	Nicotiana tabacum mRNA for S-adenosyl-L-homocysteine hydrolase, complete cds	6e-133	484		AY085669.1	Arabidopsis thaliana clone 16846 mRNA, complete sequence	1e-69	266
	EH664397	CP000269.1	Janthinobacterium sp. Marseille, complete genome	0.013	48.2			no significant hit
	EH664398	XM_002315909.1	Populus trichocarpa predicted protein, mRNA	1e-53	221		NM_202482.2	Arabidopsis thaliana RAD23-3 (PUTATIVE DNA REPAIR PROTEIN RAD23-3) (RAD23-3) mRNA, complete cds	1e-44	183
	EH664399	no significant hits						no significant hit
	EH664400	no hits						no significant hit
	EH664401	XM_002308090.1	Populus trichocarpa predicted protein, mRNA	2e-06	64.4		BT005794.1	Arabidopsis thaliana clone C105462 putative DEAD/DEAH box RNA helicase (HUA ENHANCER2) (At2g06990) mRNA, complete cds	0.0002	50
	EH664402	AC044781.12	Homo sapiens chromosome 10 clone RP11-142M10, complete sequence	0.004	50			no significant hit
	EH664403	DQ294259.1	Solanum tuberosum tubulin alpha-5 chain-like protein mRNA, complete cds	4e-40	176		NM_121982.3	Arabidopsis thaliana TUA3 (tubulin alpha-3) (TUA3) mRNA, complete cds	3e-21	105
	EH664404	Z28373.1	N.tabacum mRNA for pyruvate kinase (plastid isozyme)	3e-48	199			no significant hit
	EH664405	AB178953.2	Nicotiana tabacum NtPOX1 mRNA for peroxidase, complete cds	7e-158	563			no significant hit
	EH664406	XM_002521029.1	Ricinus communis GPI-anchor transamidase, putative, mRNA	4e-21	113		NM_111594.3	Arabidopsis thaliana GPI transamidase component Gpi16 subunit family protein (AT3G07140) mRNA, complete cds	2e-11	73.4
	EH664407	no significant hits						no significant hit
	EH664408	FJ156068.1	Forsythia suspensa 40S ribosomal protein S15-like protein (RPS15) mRNA, complete cds	2e-88	336		NM_100308.3	Arabidopsis thaliana RPS15 (CYTOSOLIC RIBOSOMAL PROTEIN S15); structural constituent of ribosome (RPS15) mRNA, complete cds	3e-77	291
	EH664409	AF335551.1	Phaseolus vulgaris TGF-beta receptor-interacting protein 1 mRNA, complete cds	6e-89	334		NM_130192.4	Arabidopsis thaliana eukaryotic translation initiation factor 3 subunit 2, putative / eIF-3 beta, putative / eIF3i, putative (AT2G46290) mRNA, complete cds	3e-84	315
	EH664410	X76651.1	S.tuberosum (Desiree) mRNA for ribosomal protein S4	1e-47	197		AY085205.1	Arabidopsis thaliana clone 13813 mRNA, complete sequence	3e-27	125
	EH664411	AJ718406.1	Nicotiana tabacum cDNA-AFLP-fragment BSTC-22-260B, cultivar Bright Yellow 2	1e-83	320		NM_103048.4	Arabidopsis thaliana 60S ribosomal protein L9 (RPL90A/C) (AT1G33140) mRNA, complete cds	2e-66	255
	EH664412	no significant hits					AC013454.6ATAC013454	Arabidopsis thaliana chromosome III BAC F2O10 genomic sequence, complete sequence	0.027	42.8
	EH664413	AY662995.1	Petunia x hybrida cysteine proteinase (CP9) mRNA, partial cds	4e-14	89.7			no significant hit
	EH664414	no significant hits						no significant hit
	EH664415	AY743432.1	Capsicum annuum Fas-associated factor 1-like protein mRNA, complete cds	2e-32	150			no significant hit
	EH664416	AL954822.8	Zebrafish DNA sequence from clone CH211-222M15 in linkage group 15, complete sequence	0.009	51.8			no significant hit
	EH664417	no significant hits					NM_101668.4	Arabidopsis thaliana unknown protein (AT1G18060) mRNA, complete cds	0.008	44.6
	EH664418	no significant hits						no significant hit
	EH664419	AF085197.1	Nicotiana tabacum proliferating cell nuclear antigen (PCNA) mRNA, complete cds	0	673		EU072918.1	Arabidopsis thaliana proliferating cell nuclear antigen 2 (PCNA2) mRNA, complete cds	1e-57	226
	EH664420	AC232771.1	Solanum lycopersicum chromosome 2 clone C02HBa0115F06, complete sequence	4e-45	192			no significant hit
	EH664421	no hits						no significant hit
	EH664422	no significant hits						no significant hit
	EH664423	AF154648.1	Nicotiana tabacum clone PR33 mRNA sequence	5e-69	271		NM_118786.3	Arabidopsis thaliana fructose-bisphosphate aldolase, putative (AT4G26530) mRNA, complete cds	0.027	42.8
	EH664424	no significant hits						no significant hit
	EH664425	no significant hits						no significant hit
	EH664426	DQ294276.1	Solanum tuberosum clone 171G04 putative 24 kDa seed maturation protein-like protein mRNA, complete cds	6e-138	500		NM_001125061.1	Arabidopsis thaliana reticulon family protein (RTNLB5) (AT2G46170) mRNA, complete cds	3e-33	145
	EH664427	AC232491.1	Brassica rapa subsp. pekinensis clone KBrB049N04, complete sequence	0.032	50		BX821571.1	Arabidopsis thaliana Full-length cDNA Complete sequence from clone GSLTSIL54ZF08 of Silique of strain col-0 of Arabidopsis thaliana (thale cress)	0.002	46.4
	EH664428	no significant hits						no significant hit
	EH664429	DQ321491.1	Nicotiana benthamiana AGO4-2 mRNA, partial cds	3e-180	641			no significant hit
	EH664430	AC132382.3	Mus musculus BAC clone RP23-425E9 from 8, complete sequence	5e-06	62.6		AL161499.2	Arabidopsis thaliana DNA chromosome 4, contig fragment No. 11	0.008	44.6
	EH664431	no hits						no significant hit
	EH664432	AP009280.1	Solanum lycopersicum genomic DNA, chromosome 8, clone: C08HBa0201M14, complete sequence	0.002	51.8			no significant hit
	EH664433	S72452.1	Nicotiana tabacum pathogen- and wound-inducible antifungal protein CBP20 (CBP20) mRNA, complete cds	3e-52	214			no significant hit
	EH664434	AC006198.1	Homo sapiens, clone hRPK.3_A_1, complete sequence	0.0007	53.6		AC002130.2AC002130	Genomic sequence for Arabidopsis thaliana BAC F1N21 from chromosome I, complete sequence	0.002	46.4
	EH664435	BT013101.1	Lycopersicon esculentum clone 114387R, mRNA sequence	0.0007	53.6			no significant hit
	EH664436	DQ307489.1	Lycopersicon esculentum EIN3-binding F-box protein 2 (EBF2) mRNA, complete cds	2e-29	138		NM_128106.3	Arabidopsis thaliana EBF1 (EIN3-BINDING F BOX PROTEIN 1); ubiquitin-protein ligase (EBF1) mRNA, complete cds	2e-10	69.8
	EH664437	DQ121095.1	Hucho taimen clone ZA-88 microsatellite sequence	0.009	50		AC002387.3	Arabidopsis thaliana chromosome 2 clone F4L23 map CIC02E07, complete sequence	0.002	46.4
	EH664438	AF097668.1	Mesembryanthemum crystallinum T-complex protein 1 epsilon subunit (TCP-1-EPSILON) mRNA, partial cds	9e-66	259		NM_202178.3	Arabidopsis thaliana T-complex protein 1 epsilon subunit, putative / TCP-1-epsilon, putative / chaperonin, putative (AT1G24510) mRNA, complete cds	1e-56	223
	EH664439	no significant hits					AC005724.3	Arabidopsis thaliana chromosome 2 clone MSF3 map CIC06E08, complete sequence	0.027	42.8
	EH664440	XM_002323330.1	Populus trichocarpa predicted protein, mRNA	2e-32	150			no significant hit
	EH664441	NM_202307.2	Arabidopsis thaliana uracil phosphoribosyltransferase, putative / UMP pyrophosphorylase, putative / UPRTase, putative (AT1G55810) mRNA, complete cds	1e-63	251		NM_202307.2	Arabidopsis thaliana uracil phosphoribosyltransferase, putative / UMP pyrophosphorylase, putative / UPRTase, putative (AT1G55810) mRNA, complete cds	3e-65	251
	EH664442	XM_002299019.1	Populus trichocarpa predicted protein, mRNA	4e-78	302		AK228220.1	Arabidopsis thaliana mRNA for digalactosyldiacylglycerol synthase, complete cds, clone: RAFL14-67-B13	7e-16	87.8
	EH664443	AC194580.5	Rhesus Macaque BAC CH250-77E13 () complete sequence	0.0002	55.4			no significant hit
	EH664444	D45204.1	Nicotiana tabacum mRNA for S-adenosyl-L-homocysteine hydrolase, complete cds	2e-119	437		AY085669.1	Arabidopsis thaliana clone 16846 mRNA, complete sequence	1e-37	159
	EH664445	no significant hits						no significant hit
	EH664446	no significant hits						no significant hit
	EH664447	no significant hits						no significant hit
	EH664448	XM_002514092.1	Ricinus communis conserved hypothetical protein, mRNA	2e-24	123		NM_119111.3	Arabidopsis thaliana EMB2752 (EMBRYO DEFECTIVE 2752) (EMB2752) mRNA, complete cds	0.027	42.8
	EH664449	AF154640.1	Nicotiana tabacum clone PR15 mRNA sequence	0	702		NM_179953.2	Arabidopsis thaliana ACT1 (ACTIN 1); structural constituent of cytoskeleton (ACT1) mRNA, complete cds	6e-93	343
	EH664450	XM_002534304.1	Ricinus communis pin2-interacting protein x1, putative, mRNA	4e-08	69.8		AC006918.9	Arabidopsis thaliana chromosome 2 clone F18P14 map ve013, complete sequence	0.027	42.8
	EH664451	AY622990.1	Lycopersicon esculentum UDP-glucose:protein transglucosylase-like protein SlUPTG1 mRNA, complete cds	3e-66	262		NM_111724.2	Arabidopsis thaliana RGP3 (REVERSIBLY GLYCOSYLATED POLYPEPTIDE 3); alpha-1,4-glucan-protein synthase (UDP-forming) (RGP3) mRNA, complete cds	3e-14	82.4							28	442	1e-65	260
	EH664452	AK246183.1	Solanum lycopersicum cDNA, clone: FC03AB05, HTC in fruit	7e-93	351		NM_103657.5	Arabidopsis thaliana unknown protein (AT1G47640) mRNA, complete cds	3e-26	122
	EH664453	no significant hits					NM_121058.2	Arabidopsis thaliana binding (AT5G10200) mRNA, complete cds	0.027	42.8
	EH664454	AJ246013.1	Capsicum annuum mRNA for partial glyceraldehyde-3-phosphate dehydrogenase, subunit GapCp	5e-82	315		NM_106601.3	Arabidopsis thaliana GAPCP-1; glyceraldehyde-3-phosphate dehydrogenase (GAPCP-1) mRNA, complete cds	2e-42	176
	EH664455	no significant hits						no significant hit
	EH664456	no significant hits						no significant hit
	EH664457	no significant hits						no significant hit
	EH664458	AC110897.11	Mus musculus chromosome 15, clone RP24-108J19, complete sequence	5e-06	62.6			no significant hit
	EH664459	XM_002525382.1	Ricinus communis H/ACA ribonucleoprotein complex subunit, putative, mRNA	1e-33	154		NM_121823.1	Arabidopsis thaliana Gar1 RNA-binding region family protein (AT5G18180) mRNA, complete cds	1e-12	77
	EH664460	AB029614.1	Nicotiana tabacum NtH1 mRNA for histone H1, complete cds	0	911		BX816037.1	Arabidopsis thaliana Full-length cDNA Complete sequence from clone GSLTPGH24ZC07 of Hormone Treated Callus of strain col-0 of Arabidopsis thaliana (thale cress)	2e-35	152
	EH664461	XM_002510492.1	Ricinus communis conserved hypothetical protein, mRNA	7e-18	102		NM_101854.2	Arabidopsis thaliana unknown protein (AT1G19990) mRNA, complete cds	1e-13	80.6
	EH664462	AB292607.1	Streptomyces sp. I10-1 AFa gene for arabinofuranosidase, complete cds	0.009	51.8			no significant hit
	EH664463	no significant hits						no significant hit
	EH664464	XM_002311285.1	Populus trichocarpa predicted protein, mRNA	0.003	53.6		NM_120067.5	Arabidopsis thaliana zinc finger (B-box type) family protein (AT4G39070) mRNA, complete cds	0.008	44.6
	EH664465	XM_002525985.1	Ricinus communis phytanoyl-CoA dioxygenase domain containing, putative, mRNA	8e-81	311		AY088080.1	Arabidopsis thaliana clone 41002 mRNA, complete sequence	5e-56	221
	EH664466	XM_002266752.1	PREDICTED: Vitis vinifera hypothetical protein LOC100259816 (LOC100259816), mRNA	3e-66	262		NM_124333.2	Arabidopsis thaliana amine oxidase-related (AT5G49555) mRNA, complete cds	1e-50	203
	EH664467	XM_002329219.1	Populus trichocarpa predicted protein, mRNA	1e-26	131			no significant hit
	EH664468	XM_002530628.1	Ricinus communis endomembrane protein emp70, putative, mRNA	1e-28	138		NM_100970.3	Arabidopsis thaliana endomembrane protein 70, putative (AT1G10950) mRNA, complete cds	3e-20	102
	EH664469	DQ235176.1	Solanum tuberosum clone 156H10 P0 ribosomal protein-like mRNA, complete cds	4e-109	405		NM_129559.2	Arabidopsis thaliana 60S acidic ribosomal protein P0 (RPP0A) (AT2G40010) mRNA, complete cds	5e-68	260
	EH664470	CU228837.1	Populus EST from severe drought-stressed leaves	2e-55	226		NM_001125061.1	Arabidopsis thaliana reticulon family protein (RTNLB5) (AT2G46170) mRNA, complete cds	5e-49	197
	EH664471	AK321021.1	Solanum lycopersicum cDNA, clone: LEFL1016DC06, HTC in leaf	1e-78	304		NM_128718.4	Arabidopsis thaliana 40S ribosomal protein S3 (RPS3A) (AT2G31610) mRNA, complete cds	2e-42	176
	EH664472	AF545063.1	Lycopersicon esculentum putative dehydrogenase (PYD1A) mRNA, complete cds	2e-11	80.6			no significant hit
	EH664473	XM_002323419.1	Populus trichocarpa predicted protein, mRNA	6e-06	62.6			no significant hit
	EH664474	XM_002511373.1	Ricinus communis protein kinase atmrk1, putative, mRNA	5e-13	86		NM_124379.1	Arabidopsis thaliana protein kinase, putative (AT5G50000) mRNA, complete cds	2e-10	69.8
	EH664475	AF154669.1	Nicotiana tabacum clone PR64 mRNA sequence	2e-11	80.6			no significant hit
	EH664476	no significant hits						no significant hit
	EH664477	AJ007496.1	Nicotiana tabacum mRNA for protein phosphatase 2A catalytic subunit	2e-117	432		NM_201943.1	Arabidopsis thaliana PP2A-4 (protein phosphatase 2A-4); protein serine/threonine phosphatase (PP2A-4) mRNA, complete cds	8e-60	233
	EH664478	no significant hits					AC004077.3	Arabidopsis thaliana chromosome 2 clone T31E10 map ve016, complete sequence	0.027	42.8
	EH664479	AC233644.1	Solanum lycopersicum chromosome 2 clone C02HBa0212C17, complete sequence	6e-149	536			no significant hit
	EH664480	Z24742.1	L.esculentum S-adenosyl-L-methionine synthetase mRNA, complete CDS	0	720		NM_179246.1	Arabidopsis thaliana SAM1 (S-adenosylmethionine synthetase 1); methionine adenosyltransferase (SAM1) mRNA, complete cds	3e-135	484
	EH664481	DQ117941.1	Lycopersicon esculentum putative DNA-binding protein mRNA, partial cds	2e-59	239		NM_120563.4	Arabidopsis thaliana pentatricopeptide (PPR) repeat-containing protein (AT5G04810) mRNA, complete cds	0.002	46.4
	EH664482	AK246309.1	Solanum lycopersicum cDNA, clone: FC06CB10, HTC in fruit	0	886		NM_122036.4	Arabidopsis thaliana 40S ribosomal protein S8 (RPS8A) (AT5G20290) mRNA, complete cds	7e-111	403
	EH664483	U15933.1	Nicotiana tabacum ascorbate peroxidase (APX) mRNA, complete cds	0	657		NM_001123772.1	Arabidopsis thaliana APX1 (ASCORBATE PEROXIDASE 1) (APX1) mRNA, complete cds	8e-98	360
	EH664484	M27888.1	N.plumbaginifolia H+-translocating ATPase mRNA	0	832			no significant hit
	EH664484	M27888.1	N.plumbaginifolia H+-translocating ATPase mRNA	0	832		NM_125662.3	Arabidopsis thaliana AHA11 (ARABIDOPSIS H(+)-ATPASE 11); ATPase (AHA11) mRNA, complete cds	7e-111	403
	EH664485	no significant hits						no significant hit
	EH664486	XM_002517820.1	Ricinus communis conserved hypothetical protein, mRNA	6e-19	105		NM_128944.3	Arabidopsis thaliana DNA-binding protein-related (AT2G33845) mRNA, complete cds	1e-12	77
	EH664487	XM_002316060.1	Populus trichocarpa predicted protein, mRNA	1e-46	197		AY142610.1	Arabidopsis thaliana putative beta-glucosidase (At1g26560) mRNA, complete cds	1e-43	179
	EH664488	AF172856.1	Lycopersicon esculentum cysteine protease TDI-65 (tdi-65) mRNA, complete cds	3e-41	179		EF183147.1	Arabidopsis thaliana clone asmbl_16108 unknown mRNA sequence	4e-06	55.4
	EH664489	AF149251.1	Nicotiana tabacum secretory peroxidase (PER) mRNA, complete cds	0	969		X98189.1	A.thaliana mRNA for peroxidase ATP1a, clone EST 103m21t7	1e-75	286
	EH664490	AY496117.1	Capsicum annuum 40S ribosomal protein S19 mRNA, complete sequence	7e-47	197		NM_125510.4	Arabidopsis thaliana 40S ribosomal protein S19 (RPS19C) (AT5G61170) mRNA, complete cds	3e-26	122
	EH664491	AB041352.1	Nicotiana tabacum cig3 mRNA, complete cds	3e-96	361		AF177535.1F26C17	Arabidopsis thaliana BAC F26C17	0.008	44.6
	EH664492	AK246332.1	Solanum lycopersicum cDNA, clone: FC07AA11, HTC in fruit	4e-57	232		NM_115247.4	Arabidopsis thaliana 40S ribosomal protein S3 (RPS3B) (AT3G53870) mRNA, complete cds	1e-43	179
	EH664493	AC233644.1	Solanum lycopersicum chromosome 2 clone C02HBa0212C17, complete sequence	2e-156	562			no significant hit
	EH664494	AY098939.1	Solanum tuberosum ACC oxidase mRNA, complete cds	0.0006	55.4		BX816883.1	Arabidopsis thaliana Full-length cDNA Complete sequence from clone GSLTPGH74ZB11 of Hormone Treated Callus of strain col-0 of Arabidopsis thaliana (thale cress)	0.027	42.8
	EH664495	AB035300.1	Nicotiana tabacum CGS1 gene for cystathionine gamma-synthase, exon 1, partial sequence	4e-51	212		NM_110977.2	Arabidopsis thaliana MTO1 (METHIONINE OVERACCUMULATION 1) (MTO1) mRNA, complete cds	6e-17	91.5							83	430	3e-51	212
	EH664496	XM_002527244.1	Ricinus communis ATP binding protein, putative, mRNA	5e-11	78.8			no significant hit
	EH664497	CU231058.1	Populus EST from mild drought-stressed leaves	2e-65	259		NM_102180.3	Arabidopsis thaliana GGT1 (ALANINE-2-OXOGLUTARATE AMINOTRANSFERASE 1) (GGT1) mRNA, complete cds	8e-47	190
	EH664498	AJ251819.1	Fagus sylvatica mRNA for 26S proteasome subunit 8 (Tat binding protein) (a1 gene)	3e-45	192		NM_122006.3	Arabidopsis thaliana RPT6A; ATPase (RPT6A) mRNA, complete cds	1e-43	179
	EH664499	XM_002299809.1	Populus trichocarpa predicted protein, mRNA	4e-13	86			no significant hit
	EH664500	AF161180.1	Malus domestica high molecular weight heat shock protein (Hsp2) mRNA, complete cds	2e-33	152		NM_001125684.1	Arabidopsis thaliana HSC70-1 (heat shock cognate 70 kDa protein 1); ATP binding (HSC70-1) mRNA, complete cds	3e-33	145
	EH664501	X60007.1	N.sylvestris mRNA for glycine rich protein 2 (GRP2)	1e-148	535		NM_120029.2	Arabidopsis thaliana CSDP2/GRP2 (COLD SHOCK DOMAIN PROTEIN 2, GLYCINE RICH PROTEIN 2); nucleic acid binding (CSDP2/GRP2) mRNA, complete cds	2e-34	149
	EH664502	DQ304483.1	Solanum lycopersicum putative L19 ribosomal protein mRNA, complete cds	7e-45	190			no significant hit
	EH664503	EU569289.1	Nicotiana tabacum glycine-rich RNA-binding protein (GRP1) mRNA, complete cds	0	809		NM_179686.2	Arabidopsis thaliana ATGRP7 (COLD, CIRCADIAN RHYTHM, AND RNA BINDING 2); RNA binding (ATGRP7) mRNA, complete cds	2e-48	196
	EH664504	EU494958.1	Actinidia deliciosa xyloglucan endotransglucosylase/hydrolase 13 mRNA, complete cds	5e-24	122		AJ010462.1	Arabidopsis thaliana mRNA for DEAD box RNA helicase, RH10	1e-06	57.2
	EH664505	U88089.1	Lycopersicon esculentum ADP-glucose pyrophosphorylase large subunit 1 (agpL1) mRNA, complete cds	4e-156	560		NM_127730.4	Arabidopsis thaliana APL4 (large subunit of AGP 4); glucose-1-phosphate adenylyltransferase (APL4) mRNA, complete cds	7e-54	214
	EH664506	U96498.1	Nicotiana sylvestris ATPase beta subunit (nsatp2.2.1) gene, nuclear gene encoding mitochondrial protein, complete cds	0	868		NM_120954.2	Arabidopsis thaliana ATP synthase beta chain 2, mitochondrial (AT5G08690) mRNA, complete cds	1e-38	163
	EH664507	XM_002513463.1	Ricinus communis nucleolar GTP-binding protein, putative, mRNA	6e-74	526		AY096652.1	Arabidopsis thaliana At1g50920 mRNA sequence	5e-43	178
	EH664508	AF154648.1	Nicotiana tabacum clone PR33 mRNA sequence	1e-38	170			no significant hit
	EH664509	AY995182.1	Datura innoxia squalene monooxygenase mRNA, complete cds	5e-130	473		NM_104624.3	Arabidopsis thaliana XF1 (SQUALENE EPOXIDASE 1); oxidoreductase (XF1) mRNA, complete cds	2e-17	93.3
	EH664510	AB027752.1	Nicotiana tabacum mRNA for peroxidase, complete cds, clone:tpoxC1	3e-145	524		NM_120616.2	Arabidopsis thaliana peroxidase, putative (AT5G05340) mRNA, complete cds	1e-57	226
	EH664511	AJ718879.1	Nicotiana tabacum cDNA-AFLP-fragment BSTC32-2-190, cultivar Bright Yellow 2	3e-12	82.4			no significant hit
	EH664512	AF154645.1	Nicotiana tabacum clone PR26 mRNA sequence	0	875		NM_127641.3	Arabidopsis thaliana protein binding / protein transporter/ structural molecule (AT2G20760) mRNA, complete cds	4e-19	98.7
	EH664513	AJ272011.1	Nicotiana plumbaginifolia mRNA for oligouridylate binding protein (ubp1 gene)	0	805		NM_112266.3	Arabidopsis thaliana oligouridylate-binding protein, putative (AT3G14100) mRNA, complete cds	2e-53	212
	EH664514	BT030465.1	Arabidopsis thaliana At5g37340 mRNA, complete cds	3e-45	192		BT030465.1	Arabidopsis thaliana At5g37340 mRNA, complete cds	2e-47	192
	EH664515	CU468638.8	S.lycopersicum DNA sequence from clone LE_HBa-272I8 on chromosome 4, complete sequence	2e-84	322		AC012654.2F14O23	Arabidopsis thaliana chromosome 1 BAC F14O23 sequence, complete sequence	0.027	42.8
	EH664516	AJ007903.1	Nicotiana tabacum DNA adjacent to H9NP T-DNA left border	3e-31	145			no significant hit
	EH664517	no significant hits						no significant hit
	EH664518	AF098635.1	Nicotiana tabacum chaperone GrpE type 1 (GrpE1) mRNA, nuclear gene encoding mitochondrial protein, complete cds	0	702			no significant hit
	EH664519	M64261.1	Nicotiana tabacum 3-deoxy-D-arabino-heptulosonate 7-phosphate synthase, complete cds	0	1003		NM_001085018.1	Arabidopsis thaliana DHS2 (3-DEOXY-D-ARABINO-HEPTULOSONATE 7-PHOSPHATE SYNTHASE) (DHS2) mRNA, complete cds	9e-15	84.2
	EH664520	NM_001104760.1	Oryzias latipes sine oculis homeobox homolog 3 (six3), mRNA >emb|AJ000937.1|OLJ000937 Oryzias latipes, Six3 gene	6e-09	71.6			no significant hit
	EH664521	no significant hits						no significant hit
	EH664522	M20619.1	N.tabacum beta-1,3-glucanase mRNA, clone pGL36	0	801		AC034256.3F7H2	Sequence of BAC F7H2 from Arabidopsis thaliana chromosome 1, complete sequence	0.008	44.6
	EH664523	XM_002514563.1	Ricinus communis l-asparaginase, putative, mRNA	2e-28	136		NM_112236.1	Arabidopsis thaliana F-box family protein (AT3G13830) mRNA, complete cds	0.027	42.8
	EH664524	no hits						no significant hit
	EH664525	EF091820.1	S.tuberosum (Desiree) ppa mRNA for soluble inorganic pyrophosphatase	0	681		NM_099987.3	Arabidopsis thaliana ATPPA1 (ARABIDOPSIS THALIANA PYROPHOSPHORYLASE 1); inorganic diphosphatase/ pyrophosphatase (ATPPA1) mRNA, complete cds	1e-127	459
	EH664526	XM_002315736.1	Populus trichocarpa predicted protein, mRNA	3e-90	342		NM_001123761.1	Arabidopsis thaliana unknown protein (AT1G05380) mRNA, complete cds	2e-28	129
	EH664527	EF636817.1	Nicotiana langsdorffii x Nicotiana sanderae sucrose sythase mRNA, complete cds	1e-132	482		NM_122090.3	Arabidopsis thaliana SUS1 (SUCROSE SYNTHASE 1); UDP-glycosyltransferase/ sucrose synthase (SUS1) mRNA, complete cds	3e-14	82.4
	EH664528	AY032674.1	Nicotiana tabacum peroxidase (PER9-6) mRNA, complete cds	2e-30	143		X98318.1	A.thaliana mRNA for peroxidase, prxr6	5e-18	95.1
	EH664529	no significant hits						no significant hit
	EH664530	XM_002331680.1	Populus trichocarpa Sec61 transport protein, mRNA	6e-23	118		BX821829.1	Arabidopsis thaliana Full-length cDNA Complete sequence from clone GSLTSIL78ZE02 of Silique of strain col-0 of Arabidopsis thaliana (thale cress)	3e-20	102
	EH664531	AF134051.1	Solanum tuberosum fructose-1,6-bisphosphatase precursor, mRNA, nuclear gene encoding chloroplast protein, complete cds	7e-40	174			no significant hit
	EH664532	no hits						no significant hit
	EH664533	EU124743.1	Solanum lycopersicum chromosome 3 clone C03HBa0007J09, complete sequence	3e-70	275		NM_120528.3	Arabidopsis thaliana protein binding / zinc ion binding (AT5G04460) mRNA, complete cds	7e-35	150
	EH664534	AC226730.1	Solanum lycopersicum chromosome 6 clone C06SLm0099A03, complete sequence	1e-43	187		NM_120457.3	Arabidopsis thaliana ATCSLA09 (RESISTANT TO AGROBACTERIUM TRANSFORMATION 4); transferase, transferring glycosyl groups (ATCSLA09) mRNA, complete cds	3e-08	62.6
	EH664535	XM_002514952.1	Ricinus communis alpha DNA polymerase, putative, mRNA	2e-29	140			no significant hit
	EH664536	DQ889556.1	Arachis hypogaea clone RR26 unknown mRNA	5e-130	473		NM_001035949.3	Arabidopsis thaliana ATGLX1 (GLYOXALASE I HOMOLOG); lactoylglutathione lyase (ATGLX1) mRNA, complete cds	1e-114	416
	EH664537	NW_001263695.1	Dictyostelium discoideum AX4 chromosome 6 DDB0232880.02, whole genome shotgun sequence	9e-07	64.4		NM_001084043.1	Arabidopsis thaliana ATP binding / protein serine/threonine kinase (AT1G10850) mRNA, complete cds	0.027	42.8
	EH664538	AF127243.1	Nicotiana tabacum S-adenosyl-L-methionine synthetase (SAMS) mRNA, complete cds	0	951		NM_129243.3	Arabidopsis thaliana MAT3 (METHIONINE ADENOSYLTRANSFERASE 3); methionine adenosyltransferase (MAT3) mRNA, complete cds	4e-107	390
	EH664539	X80236.1	S.tuberosum mRNA for alpha-II MPP	1e-145	526		NM_104079.3	Arabidopsis thaliana mitochondrial processing peptidase alpha subunit, putative (AT1G51980) mRNA, complete cds	8e-09	64.4
	EH664540	XM_002510886.1	Ricinus communis 21 kDa protein precursor, putative, mRNA	1e-31	147		NM_102169.2	Arabidopsis thaliana invertase/pectin methylesterase inhibitor family protein (AT1G23205) mRNA, complete cds	0.0002	57.2
	EH664541	no significant hits						no significant hit
	EH664542	XM_002316629.1	Populus trichocarpa predicted protein, mRNA	9e-21	111		NM_179608.1	Arabidopsis thaliana armadillo/beta-catenin repeat family protein (AT2G05810) mRNA, complete cds	0.027	42.8
	EH664543	DQ191662.1	Solanum tuberosum elongation factor-like protein mRNA, complete cds	7e-60	241		NM_121956.3	Arabidopsis thaliana elongation factor 1B alpha-subunit 2 (eEF1Balpha2) (AT5G19510) mRNA, complete cds	1e-12	77
	EH664544	no significant hits						no significant hit
	EH664545	CU468239.4	S.lycopersicum DNA sequence from clone SL_MboI-124K5 on chromosome 4, complete sequence	9e-08	68			no significant hit
	EH664546	AJ276035.1	Nicotiana tabacum mRNA for putative Rho GDP dissociation inhibitor (rho-GDI gene)	2e-175	625		BX824505.1	Arabidopsis thaliana Full-length cDNA Complete sequence from clone GSLTPGH53ZC02 of Hormone Treated Callus of strain col-0 of Arabidopsis thaliana (thale cress)	9e-21	104
	EH664547	XM_002321318.1	Populus trichocarpa predicted protein, mRNA	1e-24	187			no significant hit
	EH664548	XM_002300699.1	Populus trichocarpa predicted protein, mRNA	5e-11	80.6			no significant hit
	EH664549	XM_002526262.1	Ricinus communis fructose-bisphosphate aldolase, putative, mRNA	1e-44	435		NM_126176.4	Arabidopsis thaliana fructose-bisphosphate aldolase, putative (AT2G01140) mRNA, complete cds	1e-32	143
	EH664550	U64913.1	Nicotiana tabacum farnesylated protein NTFP1 mRNA, partial cds	5e-132	480		NM_180322.2	Arabidopsis thaliana ATJ3 (Arabidopsis thaliana DnaJ homologue 3) (ATJ3) mRNA, complete cds	1e-83	313
	EH664551	AY554166.1	Nicotiana tabacum putative mitochondrial malate dehydrogenase mRNA, partial cds; nuclear gene for mitochondrial product	4e-51	212		NM_112364.3	Arabidopsis thaliana malate dehydrogenase (NAD), mitochondrial, putative (AT3G15020) mRNA, complete cds	1e-31	140							1	177	3e-51	212
	EH664552	X63542.1	N.plumbaginifolia mRNA NeIF-5A2 for initiation factor 5A(2)	1e-157	565		NM_105608.3	Arabidopsis thaliana eukaryotic translation initiation factor 5A, putative / eIF-5A, putative (AT1G69410) mRNA, complete cds	2e-110	401							39	520	1e-157	565
	EH664553	XM_002264862.1	PREDICTED: Vitis vinifera hypothetical protein LOC100258848 (LOC100258848), mRNA	7e-54	221		AJ297951.1	Arabidopsis thaliana mRNA for p23 co-chaperone	8e-41	170
	EH664554	D00667.1	Solanum tuberosum mRNA for UDP-glucose pyrophosphorylase, complete cds	0	684		NM_121737.3	Arabidopsis thaliana UTP--glucose-1-phosphate uridylyltransferase, putative / UDP-glucose pyrophosphorylase, putative / UGPase, putative (AT5G17310) mRNA, complete cds	5e-100	367
	EH664555	XM_002522764.1	Ricinus communis UDP-glucuronate 5-epimerase, putative, mRNA	1e-19	107		NM_113287.2	Arabidopsis thaliana GAE6 (UDP-D-GLUCURONATE 4-EPIMERASE 6); catalytic (GAE6) mRNA, complete cds	3e-14	82.4
	EH664556	AF154648.1	Nicotiana tabacum clone PR33 mRNA sequence	0	1021		AK226842.1	Arabidopsis thaliana mRNA for putative fructose bisphosphate aldolase, complete cds, clone: RAFL08-13-B03	1e-120	435
	EH664557	AJ718363.1	Nicotiana tabacum cDNA-AFLP-fragment BSTT43-3-350, cultivar Bright Yellow 2	1e-56	230			no significant hit
	EH664558	X57557.1	S.tuberosum PANT1 mRNA for adenine nucleotide translocator (also called ADP/ATP translocase)	0	690		NM_121352.3	Arabidopsis thaliana AAC2 (ADP/ATP CARRIER 2); ATP:ADP antiporter/ binding (AAC2) mRNA, complete cds	1e-75	286
	EH664559	AF290958.1	Capsicum annuum ATP:citrate lyase mRNA, complete cds	0	758		NM_124323.3	Arabidopsis thaliana ACLB-2 (ATP-citrate lyase B-2) (ACLB-2) mRNA, complete cds	2e-124	448
	EH664560	XM_002510579.1	Ricinus communis estradiol 17 beta-dehydrogenase, putative, mRNA	2e-09	73.4			no significant hit
	EH664561	XM_002511282.1	Ricinus communis ATP binding protein, putative, mRNA	1e-25	127		NM_114694.2	Arabidopsis thaliana octicosapeptide/Phox/Bem1p (PB1) domain-containing protein (AT3G48240) mRNA, complete cds	2e-23	113
	EH664562	AB091076.1	Zinnia elegans ZeRPP0 mRNA for putative 60S acidic ribosomal protein P0, partial cds	8e-85	324		NM_129559.2	Arabidopsis thaliana 60S acidic ribosomal protein P0 (RPP0A) (AT2G40010) mRNA, complete cds	6e-74	280
	EH664563	XM_002519715.1	Ricinus communis Flavonol synthase/flavanone 3-hydroxylase, putative, mRNA	7e-29	138		NM_106502.2	Arabidopsis thaliana oxidoreductase, 2OG-Fe(II) oxygenase family protein (AT1G78550) mRNA, complete cds	3e-21	105
	EH664564	no significant hits						no significant hit
	EH664565	AF156696.1	Nicotiana tabacum inorganic phosphate transporter (PT1) mRNA, complete cds	6e-21	111			no significant hit
	EH664566	XM_002329219.1	Populus trichocarpa predicted protein, mRNA	3e-33	152			no significant hit
	EH664567	Z12127.1	L.esculentum mRNA for protein with leucine zipper	4e-38	168			no significant hit
	EH664568	D63396.1	Nicotiana tabacum mRNA for elongation factor-1 alpha, complete cds	0	708		AF360167.1	Arabidopsis thaliana putative translation elongation factor eEF-1 alpha chain A4 (At5g60390) mRNA, complete cds	2e-175	618							28	572	0	708
	EH664569	XM_002531198.1	Ricinus communis conserved hypothetical protein, mRNA	3e-33	152			no significant hit
	EH664570	AF465780.1	Lycopersicon esculentum lecithine cholesterol acyltransferase-like protein mRNA, complete cds	1e-136	495			no significant hit
	EH664571	CU914525.3	S.lycopersicum DNA sequence from clone LE_HBa-149O17 on chromosome 4, complete sequence	6e-55	224		NM_105840.3	Arabidopsis thaliana unknown protein (AT1G71820) mRNA, complete cds	4e-44	181
	EH664572	XM_002520267.1	Ricinus communis 1-aminocyclopropane-1-carboxylate oxidase, putative, mRNA	3e-116	428		BT026444.1	Arabidopsis thaliana At1g77330 mRNA, complete cds	1e-82	309
	EH664573	GQ354819.1	Nicotiana benthamiana heat shock protein 70-like protein (HSP70) mRNA, partial cds	2e-162	581		NM_111778.3	Arabidopsis thaliana heat shock cognate 70 kDa protein 3 (HSC70-3) (HSP70-3) (AT3G09440) mRNA, complete cds	1e-127	459
	EH664574	XM_002521291.1	Ricinus communis conserved hypothetical protein, mRNA	1e-25	127		NM_101606.2	Arabidopsis thaliana ATP phosphoribosyltransferase -related (AT1G17450) mRNA, complete cds	6e-11	71.6
	EH664575	DQ212773.1	Nicotiana langsdorffii x Nicotiana sanderae clone 133F12 zeta-carotene desaturase (zds-1) mRNA, partial cds	0	648		NM_202493.2	Arabidopsis thaliana ZDS (ZETA-CAROTENE DESATURASE); carotene 7,8-desaturase (ZDS) mRNA, complete cds	4e-38	161
	EH664576	Z98547.2	Plasmodium falciparum MAL3P3, complete sequence	0.001	53.6			no significant hit
	EH664577	AJ421411.1	Nicotiana tabacum mRNA for alpha-tubulin (tubA1 gene)	0	782		NM_117582.3	Arabidopsis thaliana TUA6 (tubulin alpha-6 chiain) (TUA6) mRNA, complete cds	2e-112	408
	EH664578	AB061235.1	Hevea brasiliensis hcpt-3 mRNA for cis-prenyltransferase, partial cds	2e-77	298		NM_125444.3	Arabidopsis thaliana undecaprenyl pyrophosphate synthetase family protein / UPP synthetase family protein (AT5G60510) mRNA, complete cds	4e-06	55.4
	EH664579	no significant hits						no significant hit
	EH664580	AF154648.1	Nicotiana tabacum clone PR33 mRNA sequence	3e-81	311		NM_001124981.1	Arabidopsis thaliana fructose-bisphosphate aldolase, putative (AT2G36460) mRNA, complete cds	4e-25	118
	EH664581	AC215437.2	Solanum lycopersicum chromosome 2 clone C02HBa0320D04, complete sequence	1e-43	187			no significant hit
	EH664582	AY032674.1	Nicotiana tabacum peroxidase (PER9-6) mRNA, complete cds	8e-45	190		X98318.1	A.thaliana mRNA for peroxidase, prxr6	5e-18	95.1							130	658	3e-50	208
	EH664583	AC212431.2	Solanum lycopersicum chromosome 11 clone C11HBa0054I23, complete sequence	7e-52	214			no significant hit
	EH664584	XM_002324483.1	Populus trichocarpa predicted protein, mRNA	8e-47	197		NM_127972.4	Arabidopsis thaliana unknown protein (AT2G24100) mRNA, complete cds	1e-25	120
	EH664585	EU616573.1	Capsicum annuum putative acyl-carrier-protein S-malonyltransferase/ transferase mRNA, complete cds	3e-120	441		AY086952.1	Arabidopsis thaliana clone 299 mRNA, complete sequence	8e-41	170
	EH664586	EU295446.1	Arabidopsis thaliana topoisomerase 3 alpha (TOP3A) mRNA, complete cds	2e-48	201		EU295446.1	Arabidopsis thaliana topoisomerase 3 alpha (TOP3A) mRNA, complete cds	5e-50	201
	EH664587	XM_002530458.1	Ricinus communis proliferation-associated 2g4, putative, mRNA	2e-54	223		NM_180348.3	Arabidopsis thaliana ATG2 (G2p-related protein); metalloexopeptidase (ATG2) mRNA, complete cds	1e-32	143
	EH664588	no significant hits						no significant hit
	EH664589	AL034405.16	Human DNA sequence from clone RP4-537K23 on chromosome Xq25-26.1 Contains the 3' end of the ZDHHC9 gene for zinc finger, DHHC domain containing 9 (CGI-89, ZNF379), a novel gene, a sal-like family pseudogene, the SDCCAG16 gene for serologically defined colon cancer antigen 16 (NY-CO- 16), the 5' UTR of a novel gene (FLHJ11362) and seven CpG islands, complete sequence	0.003	51.8			no significant hit
	EH664590	DQ268855.1	Solanum tuberosum clone 172G07 putative 40S ribosomal protein S8-like protein mRNA, complete cds	2e-157	563		NM_125314.4	Arabidopsis thaliana 40S ribosomal protein S8 (RPS8B) (AT5G59240) mRNA, complete cds	5e-75	284
	EH664591	AJ292767.1	Nicotiana plumbaginifolia partial mRNA for RNA Binding Protein 45 (rbp45 gene)	0	857		NM_179310.2	Arabidopsis thaliana ATRBP45B; RNA binding (ATRBP45B) mRNA, complete cds	2e-28	129
	EH664592	XM_002531115.1	Ricinus communis vacuolar sorting protein, putative, mRNA	4e-76	295		NM_127333.4	Arabidopsis thaliana unknown protein (AT2G17790) mRNA, complete cds	1e-43	179
	EH664593	CU459062.7	S.lycopersicum DNA sequence from clone LE_HBa-75G11 on chromosome 4, complete sequence	3e-47	197			no significant hit
	EH664594	AK247924.1	Solanum lycopersicum cDNA, clone: LEFL2048H17, HTC in fruit	4e-71	277			no significant hit
	EH664595	CU225646.1	Populus EST from leave	8e-67	262		NM_180553.2	Arabidopsis thaliana D111/G-patch domain-containing protein (AT5G26610) mRNA, complete cds	4e-63	244
	EH664596	XM_002299247.1	Populus trichocarpa predicted protein, mRNA	0.19	46.4		NM_113299.4	Arabidopsis thaliana dehydratase family (AT3G23940) mRNA, complete cds	5e-05	51.8
	EH664597	XM_002326139.1	Populus trichocarpa predicted protein, mRNA	7e-20	107		NM_111809.4	Arabidopsis thaliana SYP71 (SYNTAXIN OF PLANTS 71) (SYP71) mRNA, complete cds	4e-13	78.8
	EH664598	XM_002529900.1	Ricinus communis DNA binding protein, putative, mRNA	9e-31	143		NM_125462.3	Arabidopsis thaliana REV (REVOLUTA); DNA binding / lipid binding / transcription factor (REV) mRNA, complete cds	4e-25	118
	EH664599	no significant hits						no significant hit
	EH664600	AJ006974.1	Nicotiana tabacum mRNA for NAD-malate dehydrogenase	0	827		NM_114620.2	Arabidopsis thaliana MDH (MALATE DEHYDROGENASE); malate dehydrogenase (MDH) mRNA, complete cds	7e-35	150
	EH664601	AC151907.5	Mus musculus BAC clone RP23-163E23 from chromosome 15, complete sequence	1e-07	66.2			no significant hit
	EH664602	X52283.1	Tobacco anther-specific gene TA-29 and stem-specific gene TSJT1	4e-98	367		NM_113185.3	Arabidopsis thaliana unknown protein (AT3G22850) mRNA, complete cds	2e-09	66.2
	EH664603	CP000057.2	Haemophilus influenzae 86-028NP, complete genome	0.032	48.2			no significant hit
	EH664604	DQ399739.1	Cucumis melo UDP-galactose/glucose pyrophosphorylase mRNA, complete cds	2e-106	394		NM_124635.3	Arabidopsis thaliana ATUSP (ARABIDOPSIS THALIANA UDP-SUGAR PYROPHOSPHORYLASE); UTP-monosaccharide-1-phosphate uridylyltransferase/ UTP:arabinose-1-> (ATUSP) mRNA, complete cds	6e-93	343
	EH664605	AC154766.2	Mus musculus BAC clone RP24-440G8 from chromosome 17, complete sequence	4e-07	64.4		AL161596.2	Arabidopsis thaliana DNA chromosome 4, contig fragment No. 92	0.008	44.6
	EH664606	AJ428469.1	Taenia solium mRNA for hypothetical protein, clone ts22434	7e-17	96.9		AJ001753.1	Arabidopsis thaliana mRNA for Inositol 1,3,4-Trisphosphate 5/6 Kinase	4e-13	78.8
	EH664607	AY289200.2	Gossypium hirsutum katanin-like protein (GhKTN1) mRNA, complete cds	4e-89	336		AB044785.1	Arabidopsis thaliana ftr mRNA for katanin, complete cds	1e-56	223
	EH664608	no significant hits					NM_124366.3	Arabidopsis thaliana mitotic checkpoint family protein (AT5G49880) mRNA, complete cds	4e-06	55.4
	EH664609	AJ438489.1	Nicotiana tabacum mRNA for cytochrome P450 (CYP90 gene)	6e-134	486		NM_100083.1	Arabidopsis thaliana zinc finger (C2H2 type) family protein (AT1G02030) mRNA, complete cds	0.027	42.8
	EH664610	XM_002318497.1	Populus trichocarpa predicted protein, mRNA	2e-52	215		NM_106029.1	Arabidopsis thaliana MATE efflux family protein (AT1G73700) mRNA, complete cds	7e-10	68
	EH664611	XM_002516829.1	Ricinus communis zinc finger protein, putative, mRNA	1e-104	389		BX841616.1	Arabidopsis thaliana Full-length cDNA Complete sequence from clone GSLTFB20ZD07 of Flowers and buds of strain col-0 of Arabidopsis thaliana (thale cress)	2e-98	361
	EH664612	X54030.1	Lycopersicon esculentum hsc-2 mRNA for heat shock protein cognate 70	2e-70				no significant hit									103	318	4e-54
	EH664613	BT025992.1	Arabidopsis thaliana At4g35050 mRNA, complete cds	2e-26	129		BT025992.1	Arabidopsis thaliana At4g35050 mRNA, complete cds	2e-28	129
	EH664614	U31631.1	Dictyostelium discoideum class II apurinic/apyrimidinic(AP)-endonuclease (DdapeA) gene, complete cds	6e-08	68		EF182779.1	Arabidopsis thaliana clone asmbl_862 defensin-like mRNA sequence	2e-11	73.4
	EH664615	M55190.1	Potato pyrophosphate-fructose 6-phosphate 1-phosphotransferase (PFP) alpha-subunit mRNA, complete cds	0	755		AK229451.1	Arabidopsis thaliana mRNA for putative pyrophosphate-dependent phosphofructokinase alpha subunit, complete cds, clone: RAFL16-80-B15	1e-75	286
	XM_002513980.1	Ricinus communis Aspartic proteinase nepenthesin-1 precursor, putative, mRNA	2e-46	196	223		NM_100847.3	Arabidopsis thaliana chloroplast nucleoid DNA-binding protein-related (AT1G09750) mRNA, complete cds	0.002	46.4
	EH664617	BT013598.1	Lycopersicon esculentum clone 132362R, mRNA sequence	1e-66	262			no significant hit
	EH664618	AF211532.1	Nicotiana tabacum Avr9/Cf-9 rapidly elicited protein 132 (ACRE132) mRNA, complete cds	8e-139	502			no significant hit
	EH664619	AB012246.1	Arabidopsis thaliana genomic DNA, chromosome 5, P1 clone:MRG7	0.17	46.4		AB012246.1	Arabidopsis thaliana genomic DNA, chromosome 5, P1 clone:MRG7	0.002	46.4
	EH664620	XM_002521301.1	Ricinus communis conserved hypothetical protein, mRNA	9e-31	143		NM_001084680.2	Arabidopsis thaliana unknown protein (AT3G13990) mRNA, complete cds	2e-17	93.3
	EH664621	AY619953.1	Nicotiana tabacum putative UDP-glucuronate decarboxylase 4 mRNA, partial cds	6e-103	383		NM_180363.2	Arabidopsis thaliana UXS1 (UDP-GLUCURONIC ACID DECARBOXYLASE 1); UDP-glucuronate decarboxylase/ catalytic (UXS1) mRNA, complete cds	3e-50	208							248	579	5e-103	383
	EH664622	XM_002525636.1	Ricinus communis Sodium/potassium/calcium exchanger 6 precursor, putative, mRNA	2e-14	89.7		NM_104289.2	Arabidopsis thaliana CCX4 (CATION CALCIUM EXCHANGER 4); cation:cation antiporter (CCX4) mRNA, complete cds	1e-09	73.4
	EH664623	EU998970.1	Nicotiana tabacum ethylene insensitive 2 (EIN2) mRNA, partial cds	0	827			no significant hit									4500	5091	0	753
	EH664624	XM_002511278.1	Ricinus communis leucine-rich repeat-containing protein, putative, mRNA	2e-08	69.8		AF076252.1AF076252	Arabidopsis thaliana calcineurin B-like protein 2 (CBL2) mRNA, complete cds	1e-05	53.6
	EH664625	XM_002330457.1	Populus trichocarpa predicted protein, mRNA	3e-24	122			no significant hit
	EH664626	XM_002531169.1	Ricinus communis GATA transcription factor, putative, mRNA	1e-41	179		NM_124085.4	Arabidopsis thaliana zinc finger (GATA type) family protein (AT5G47140) mRNA, complete cds	3e-14	82.4
	EH664627	XM_002530585.1	Ricinus communis RING-H2 finger protein ATL4M, putative, mRNA	3e-93	351		NM_127327.3	Arabidopsis thaliana zinc finger (C3HC4-type RING finger) family protein (AT2G17730) mRNA, complete cds	3e-78	295
	EH664628	AF042320.1	Camptotheca acuminata tryptophan synthase beta subunit mRNA, complete cds	3e-56	228		NM_124862.4	Arabidopsis thaliana TSB1 (TRYPTOPHAN SYNTHASE BETA-SUBUNIT) (TSB1) mRNA, complete cds	4e-38	161
	EH664629	AB087677.1	Nicotiana tabacum NNF1 mRNA for tobacco nucleolin, complete cds	0	1011		NM_179534.2	Arabidopsis thaliana SIK1; ATP binding / kinase/ protein kinase/ protein serine/threonine kinase (SIK1) mRNA, complete cds	2.3	42.8
	EH664630	XM_002525158.1	Ricinus communis glutathione-s-transferase omega, putative, mRNA	5e-66	260		NM_120357.5	Arabidopsis thaliana In2-1 protein, putative (AT5G02790) mRNA, complete cds	1e-62	242
	EH664631	BT014043.1	Lycopersicon esculentum clone 133108F, mRNA sequence	8e-135	489		NM_112248.3	Arabidopsis thaliana DNA binding / DNA-directed RNA polymerase (AT3G13940) mRNA, complete cds	5e-05	51.8
	EH664632	XM_002514352.1	Ricinus communis seryl-tRNA synthetase, putative, mRNA	8e-95	356		NM_122629.2	Arabidopsis thaliana seryl-tRNA synthetase / serine--tRNA ligase (AT5G27470) mRNA, complete cds	5e-43	178
	EH664633	AF113545.1	Nicotiana tabacum vacuole-associated annexin VCaB42 (Anx3) mRNA, complete cds	0	1083		NM_103274.3	Arabidopsis thaliana ANNAT1 (ANNEXIN ARABIDOPSIS 1); calcium ion binding / calcium-dependent phospholipid binding (ANNAT1) mRNA, complete cds	1e-64	250
	XM_002321344.1	Populus trichocarpa predicted protein, mRNA	2e-13	86	73.4		NM_130227.3	Arabidopsis thaliana AAA-type ATPase family protein (AT2G46620) mRNA, complete cds	2e-11	73.4
	EH664635	AC215421.2	Solanum lycopersicum chromosome 2 clone C02HBa0209K17, complete sequence	4e-05	59			no significant hit
	EH664636	XM_002528313.1	Ricinus communis splicing factor, putative, mRNA	5e-66	260		NM_100330.2	Arabidopsis thaliana transducin family protein / WD-40 repeat family protein (AT1G04510) mRNA, complete cds	4e-57	224
	EH664637	BT014389.1	Lycopersicon esculentum clone 133693F, mRNA sequence	0.0001	57.2			no significant hit
	EH664638	AK247313.1	Solanum lycopersicum cDNA, clone: LEFL1093CC04, HTC in leaf	9e-166	592		NM_128415.3	Arabidopsis thaliana RAP2.7/TOE1 (TARGET OF EAT1 1); DNA binding / transcription factor (RAP2.7/TOE1) mRNA, complete cds	2e-16	89.7
	EH664639	XM_002524295.1	Ricinus communis Protein GIGANTEA, putative, mRNA	1e-98	369		NM_102124.2	Arabidopsis thaliana GI (GIGANTEA); binding (GI) mRNA, complete cds	2e-87	325
	EH664640	AJ006233.1	Nicotiana tabacum DNA fragment for H2 left T-DNA border	0	785		NM_001125668.1	Arabidopsis thaliana pathogenesis-related thaumatin family protein (AT4G38670) mRNA, complete cds	1e-19	100
	EH664641	AB102808.1	Nicotiana tabacum NtNRT1.2-t mRNA for nitrate transporter, complete cds	0	646		NM_101083.3	Arabidopsis thaliana NRT1.1 (NITRATE transportER 1.1); transporter (NRT1.1) mRNA, complete cds	2e-16	89.7
	EH664642	XM_002525985.1	Ricinus communis phytanoyl-CoA dioxygenase domain containing, putative, mRNA	1e-54	223		AY088080.1	Arabidopsis thaliana clone 41002 mRNA, complete sequence	1e-26	123
	EH664643	XM_002327593.1	Populus trichocarpa predicted protein, mRNA	4e-41	178		NM_119744.4	Arabidopsis thaliana protein kinase family protein (AT4G35780) mRNA, complete cds	1e-32	143
	EH664644	AJ006235.1	Nicotiana tabacum DNA fragment for K-alpha right T-DNA border	3e-17	98.7			no significant hit									3027	2921	5e-17	98.7
	EH664645	AB119481.1	Nicotiana tabacum mRNA for 14-3-3 i-2 protein, complete cds	0	710		NM_121610.3	Arabidopsis thaliana GRF5 (GENERAL REGULATORY FACTOR 5); protein phosphorylated amino acid binding (GRF5) mRNA, complete cds	5e-56	221
	EH664646	X74426.1	L.esculentum LeMA-1 mRNA for putatve Mg-dependent ATPase 1	7e-53	217		BX823732.1	Arabidopsis thaliana Full-length cDNA Complete sequence from clone GSLTLS70ZC12 of Adult vegetative tissue of strain col-0 of Arabidopsis thaliana (thale cress)	1e-32	143
	EH664647	NW_001263827.1	Dictyostelium discoideum AX4 chromosome 4 DDB0232620.02, whole genome shotgun sequence	0.0005	55.4			no significant hit
	EH664648	XM_002516353.1	Ricinus communis protein transport protein sec23, putative, mRNA	9e-06	60.8		NM_113270.4	Arabidopsis thaliana transport protein, putative (AT3G23660) mRNA, complete cds	5e-05	51.8
	EH664649	EF123111.1	Nicotiana attenuata ACC oxidase ACO3 (Aco3) mRNA, complete cds	1e-110	408		NM_100380.3	Arabidopsis thaliana EFE (ETHYLENE FORMING ENZYME) (EFE) mRNA, complete cds	7e-54	214							39	524	2e-110	408
	EH664650	XM_002511173.1	Ricinus communis Brain protein, putative, mRNA	1e-66	262		NM_001125782.1	Arabidopsis thaliana unknown protein (AT5G20090) mRNA, complete cds	3e-46	188
	EH664651	no significant hits						no significant hit
	EH664652	XM_002310126.1	Populus trichocarpa multicopper oxidase, mRNA	4e-79	304		NM_126091.3	Arabidopsis thaliana SKS17 (SKU5 Similar 17); copper ion binding / oxidoreductase (SKS17) mRNA, complete cds	2e-54	215
	EH664653	AP009028.1	Bombyx mori genomic DNA, chromosome 4, BAC clone:519F15, complete sequence	0.017	50		AB073162.1	Arabidopsis thaliana DNA, chromosome 4 centromere region, BAC clone:F8H12	0.027	42.8
	EH664654	no significant hits						no significant hit
	EH664655	AJ344538.1	Nicotiana tabacum mRNA for nucleic acid binding protein (nbp1 gene)	4e-48	201			no significant hit									91	600	4e-48	201
	EH664656	AP009393.1	Solanum lycopersicum genomic DNA, chromosome 8, complete sequence, clone: C08HBa0071I03	1e-23	120		NM_128285.2	Arabidopsis thaliana unknown protein (AT2G27270) mRNA, complete cds	0.008	44.6
	EH664657	AY495970.1	Capsicum annuum small subunit ribosomal protein S16 (SRP2) mRNA, partial cds	4e-118	434		NM_121843.2	Arabidopsis thaliana 40S ribosomal protein S16 (RPS16C) (AT5G18380) mRNA, complete cds	6e-80	300
	EH664658	X53688.1	Potato mRNA for pyruvate kinase (cytosolic isozyme)	4e-156	560		AK229614.1	Arabidopsis thaliana mRNA for pyruvate kinase, complete cds, clone: RAFL19-54-F03	1e-62	242
	EH664659	XM_002525161.1	Ricinus communis conserved hypothetical protein, mRNA	1e-17	100		NM_120355.2	Arabidopsis thaliana unknown protein (AT5G02770) mRNA, complete cds	7e-16	87.8
	EH664660	AF088913.1	Petunia x hybrida ribosomal protein L27a mRNA, complete cds	1e-143	518		BX814201.1	Arabidopsis thaliana Full-length cDNA Complete sequence from clone GSLTFB60ZF02 of Flowers and buds of strain col-0 of Arabidopsis thaliana (thale cress)	5e-119	430
	EH664661	FJ465175.1	Populus trichocarpa mitochondrial substrate carrier mRNA, complete cds; nuclear gene for mitochondrial product	1e-110	408		NM_121407.2	Arabidopsis thaliana mitochondrial phosphate transporter (AT5G14040) mRNA, complete cds	1e-107	392
	EH664662	BT014348.1	Lycopersicon esculentum clone 133623F, mRNA sequence	1e-125	459		NM_124534.2	Arabidopsis thaliana phosphate-responsive 1 family protein (AT5G51550) mRNA, complete cds	5e-31	138
	EH664663	AF215852.1	Nicotiana tabacum hexose transporter (pGlcT) mRNA, partial cds; nuclear gene for chloroplast product	7e-96	360		NM_203058.2	Arabidopsis thaliana GLT1/PGLCT (GLUCOSE transportER 1); carbohydrate transmembrane transporter/ sugar:hydrogen ion symporter (GLT1/PGLCT) mRNA, complete cds	7e-29	131
	EH664664	EF148688.1	Populus trichocarpa x Populus deltoides clone WS0136_G11 unknown mRNA	2e-58	235		NM_115210.5	Arabidopsis thaliana RSZ32; nucleic acid binding (RSZ32) mRNA, complete cds	1e-32	143
	EH664665	BT013399.1	Lycopersicon esculentum clone 135708R, mRNA sequence	8e-127	462		NM_128872.2	Arabidopsis thaliana SAR1 (SYNAPTOBREVIN-RELATED PROTEIN 1) (SAR1) mRNA, complete cds	8e-41	170
	EH664666	AK246557.1	Solanum lycopersicum cDNA, clone: FC15AG09, HTC in fruit	4e-68	268		NM_001085132.1	Arabidopsis thaliana 40S ribosomal protein S16 (RPS16C) (AT5G18380) mRNA, complete cds	6e-36	154
	EH664667	X63541.1	N.plumbaginifolia mRNA NeIF-5A1 for initiation factor 5A(1)	0	834		NM_101261.2	Arabidopsis thaliana EIF-5A (eukaryotic translation initiation factor 5A-1); translation initiation factor (EIF-5A) mRNA, complete cds	9e-116	419
	EH664668	no hits						no significant hit
	EH664669	no significant hits						no significant hit
	EH664670	no significant hits						no significant hit
	EH664671	XM_002529889.1	Ricinus communis conserved hypothetical protein, mRNA	1e-123	452		NM_100678.2	Arabidopsis thaliana unknown protein (AT1G08040) mRNA, complete cds	2e-110	401
	EH664672	AF154648.1	Nicotiana tabacum clone PR33 mRNA sequence	0	901		AK226842.1	Arabidopsis thaliana mRNA for putative fructose bisphosphate aldolase, complete cds, clone: RAFL08-13-B03	9e-110	399
	EH664673	XM_002285572.1	PREDICTED: Vitis vinifera similar to GroEL-like chaperone, ATPase (LOC100244356), mRNA	4e-155	556		NM_113304.4	Arabidopsis thaliana HSP60 (Heat shock protein 60); ATP binding / protein binding / unfolded protein binding (HSP60) mRNA, complete cds	6e-150	533
	EH664674	XM_002319425.1	Populus trichocarpa predicted protein, mRNA	0.19	46.4		AC002983.1	Arabidopsis thaliana BAC T3F12 from chromosome IV near 24 cM, complete sequence	0.008	44.6
	EH664675	BT014393.1	Lycopersicon esculentum clone 133698R, mRNA sequence	2e-110	408		NM_121002.3	Arabidopsis thaliana ATPPA6 (ARABIDOPSIS THALIANA PYROPHOSPHORYLASE 6); inorganic diphosphatase/ pyrophosphatase (ATPPA6) mRNA, complete cds	3e-52	208
	EH664676	DQ207864.1	Solanum tuberosum clone 081G01 ribosome-associated protein p40-like mRNA, complete cds	1e-162	581		NM_105896.3	Arabidopsis thaliana P40 (40S ribosomal protein SA); structural constituent of ribosome (P40) mRNA, complete cds	4e-89	331
	EH664677	AY206004.1	Nicotiana benthamiana translation elongation factor 1 alpha mRNA, partial cds	3e-120	441		NM_001125992.1	Arabidopsis thaliana elongation factor 1-alpha / EF-1-alpha (AT5G60390) mRNA, complete cds	4e-82	307
	EH664678	no significant hits						no significant hit
	EH664679	XM_002512813.1	Ricinus communis mitochondrial phosphate carrier protein, putative, mRNA	2e-59	239		NM_121407.2	Arabidopsis thaliana mitochondrial phosphate transporter (AT5G14040) mRNA, complete cds	2e-55	219
	EH664680	XM_002326371.1	Populus trichocarpa predicted protein, mRNA	4e-80	307		NM_115159.4	Arabidopsis thaliana pyruvate kinase, putative (AT3G52990) mRNA, complete cds	5e-69	264
	EH664681	XM_002525084.1	Ricinus communis conserved hypothetical protein, mRNA	7e-96	360		NM_100506.4	Arabidopsis thaliana unknown protein (AT1G06240) mRNA, complete cds	2e-74	282
	EH664682	AB507799.1	Nicotiana benthamiana NbSS52 mRNA for hypothetical protein, complete cds	2e-172	614		NM_119578.3	Arabidopsis thaliana C2 domain-containing protein (AT4G34150) mRNA, complete cds	2e-42	176
	EH664683	no significant hits						no significant hit
	EH664684	XM_002532937.1	Ricinus communis Auxin response factor, putative, mRNA	5e-116	426		NM_001036038.1	Arabidopsis thaliana ARF6 (AUXIN RESPONSE FACTOR 6) (ARF6) mRNA, complete cds	1e-95	352
	EH664685	AK246276.1	Solanum lycopersicum cDNA, clone: FC05CH02, HTC in fruit	1e-60	242		AL137079.1	Arabidopsis thaliana DNA chromosome 3, BAC clone T27B3	0.008	44.6
	EH664686	no significant hits						no significant hit
	EH664687	XM_002509491.1	Ricinus communis Triacylglycerol lipase 2 precursor, putative, mRNA	8e-13	84.2			no significant hit
	EH664688	XM_002322358.1	Populus trichocarpa predicted protein, mRNA	5e-28	134		NM_001036759.2	Arabidopsis thaliana clathrin adaptor complexes medium subunit-related (AT5G05010) mRNA, complete cds	1e-13	80.6
	EH664689	XM_002534280.1	Ricinus communis Potassium transporter, putative, mRNA	2e-71	279		NM_104706.4	Arabidopsis thaliana potassium transporter family protein (AT1G60160) mRNA, complete cds	3e-52	208
	EH664690	U60494.1	Nicotiana tabacum actin (Tob104) gene, partial cds	3e-31	145		NM_121018.3	Arabidopsis thaliana ACT7 (actin 7) (ACT7) mRNA, complete cds	3e-27	125
	EH664691	FJ713027.1	Camellia oleifera seed ripening regulated protein mRNA, complete cds	5e-116	426		AY087429.1	Arabidopsis thaliana clone 35337 mRNA, complete sequence	2e-87	325
	EH664692	AJ249330.1	Cucumis sativus mRNA for heat shock protein 70 isoform-1	2e-14	89.7		NM_001125684.1	Arabidopsis thaliana HSC70-1 (heat shock cognate 70 kDa protein 1); ATP binding (HSC70-1) mRNA, complete cds	9e-15	84.2
	EH664693	AF127243.1	Nicotiana tabacum S-adenosyl-L-methionine synthetase (SAMS) mRNA, complete cds	0	1032		NM_129243.3	Arabidopsis thaliana MAT3 (METHIONINE ADENOSYLTRANSFERASE 3); methionine adenosyltransferase (MAT3) mRNA, complete cds	5e-151	536
	EH664694	FJ979826.1	Nicotiana tabacum cultivar Samsun NN enolase mRNA, complete cds	0	847		NM_129209.3	Arabidopsis thaliana LOS2 (Low expression of osmotically responsive genes 1); phosphopyruvate hydratase (LOS2) mRNA, complete cds	8e-117	423
	EH664695	XM_002517030.1	Ricinus communis ice binding protein, putative, mRNA	2e-38	168		Arabidopsis thaliana phosphoinositide binding (AT4G14740) mRNA, complete cds	2e-19	105	105
	EH664696	XM_002517030.1	Ricinus communis ice binding protein, putative, mRNA	3e-36	161		Arabidopsis thaliana phosphoinositide binding (AT4G14740) mRNA, complete cds	2e-19	105	105
	EH664697	AY881010.1	Nicotiana tabacum cysteine protease (CP2) mRNA, complete cds	0.27	46.4		Arabidopsis thaliana mRNA for cysteine proteinase RD21A, partial cds, clone: RAFL06-81-C22	2e-10	77	77							949	1377	7e-59	237		13.2F01:	CU928590.2	S.lycopersicum DNA sequence from clone SL_MboI-80H23 on chromosome 4, complete sequence	84.51	368	42	12	16	379	73436	73792
	EH664698	AM446594.2	Vitis vinifera contig VV78X250835.6, whole genome shotgun sequence	0.006	51.8			no significant hit
	EH664699	AY149609.1	Solanum tuberosum cultivar Kuras cinnamoyl CoA reductase 2 mRNA, partial cds	5e-162	580		NM_128920.2	Arabidopsis thaliana cinnamoyl-CoA reductase family (AT2G33600) mRNA, complete cds	2e-49	199
	EH664700	DQ202345.1	Nicotiana langsdorffii x Nicotiana sanderae cultivar LxS8 putative sugar transporter mRNA, complete cds	7e-27	131			no significant hit
	EH664701	XM_002514563.1	Ricinus communis l-asparaginase, putative, mRNA	1e-50	210			no significant hit
	EH664702	GU048893.1	Solanum lycopersicum clone BAC CaCM414G15-Tomato, complete sequence	0.94	44.6			no significant hit
	EH664703	XM_002274851.1	PREDICTED: Vitis vinifera hypothetical protein LOC100261504 (LOC100261504), mRNA	5e-30	141		NM_121934.2	Arabidopsis thaliana esterase/lipase/thioesterase family protein (AT5G19290) mRNA, complete cds	2e-28	129
	EH664704	AY208877.1	Brassica napus seed specific protein Bn15D17A mRNA, complete cds	7e-47	197		NM_105380.4	Arabidopsis thaliana LBD40 (LOB DOMAIN-CONTAINING PROTEIN 40) (LBD40) mRNA, complete cds	2e-60	235
	EH664705	XM_641219.1	Dictyostelium discoideum AX4 hypothetical protein (DDBDRAFT_0190583) partial mRNA	0.0005	55.4			no significant hit
	EH664706	XM_002517521.1	Ricinus communis conserved hypothetical protein, mRNA	3e-64	255		NM_122456.3	Arabidopsis thaliana unknown protein (AT5G25460) mRNA, complete cds	5e-30	134
	EH664707	no significant hits					NM_100540.4	Arabidopsis thaliana F-box family protein (AT1G06630) mRNA, complete cds	0.027	42.8
	EH664708	AF154636.1	Nicotiana tabacum clone PR5 mRNA sequence	3e-127	464		NM_121524.4	Arabidopsis thaliana 40S ribosomal protein S9 (RPS9B) (AT5G15200) mRNA, complete cds	7e-73	277
	EH664709	AK247924.1	Solanum lycopersicum cDNA, clone: LEFL2048H17, HTC in fruit	3e-12	82.4			no significant hit
	EH664710	U46927.1	Nicotiana tabacum GTP-binding protein NTGB1 mRNA, partial cds	2e-33	152			no significant hit
	EH664711	J05397.1	Sweet potato F-1-ATPase (mitochondrial type) delta subunit mRNA, complete cds	1e-106	396			no significant hit
	EH664712	AB034956.1	Nicotiana tabacum mRNA for thionin like protein, complete cds	0	838		NM_126271.2	Arabidopsis thaliana LCR69/PDF2.2 (Low-molecular-weight cysteine-rich 69); protease inhibitor (LCR69/PDF2.2) mRNA, complete cds	2e-23	113
	EH664713	XM_002321361.1	Populus trichocarpa predicted protein, mRNA	1e-11	80.6			no significant hit
	EH664714	no significant hits						no significant hit
	EH664715	XM_002529943.1	Ricinus communis 40S ribosomal protein sa, putative, mRNA	4e-119	437		NM_180184.2	Arabidopsis thaliana RPSAB (40S RIBOSOMAL PROTEIN SA B); structural constituent of ribosome (RPSAB) mRNA, complete cds	3e-102	374
	EH664716	XM_002302001.1	Populus trichocarpa ABC transporter family protein, mRNA	3e-133	484		AY087299.1	Arabidopsis thaliana clone 33802 mRNA, complete sequence	2e-124	448
	EH664717	D63396.1	Nicotiana tabacum mRNA for elongation factor-1 alpha, complete cds	0	756		AF360167.1	Arabidopsis thaliana putative translation elongation factor eEF-1 alpha chain A4 (At5g60390) mRNA, complete cds	0	661							209	769	0	760
	EH664718	XM_002526296.1	Ricinus communis ATP synthase D chain, mitochondrial, putative, mRNA	2e-116	428		AY086788.1	Arabidopsis thaliana clone 27681 mRNA, complete sequence	2e-105	385
	EH664719	AB053096.1	Nicotiana tabacum TBK9 mRNA for kinesin-like polypeptides 9, partial cds	9e-153	549		NM_180144.3	Arabidopsis thaliana microtubule motor (AT2G47500) mRNA, complete cds	4e-89	331
	EH664720	XM_002529339.1	Ricinus communis Cyclic nucleotide-gated ion channel, putative, mRNA	4e-81	311		NM_119202.2	Arabidopsis thaliana ATCNGC9 (CYCLIC NUCLEOTIDE GATED CHANNEL 9); calmodulin binding / cyclic nucleotide binding / ion channel (ATCNGC9) mRNA, complete cds	9e-53	210
	EH664721	no significant hits						no significant hit
	EH664722	XM_002523346.1	Ricinus communis conserved hypothetical protein, mRNA	3e-06	62.6			no significant hit
	EH664723	AF154648.1	Nicotiana tabacum clone PR33 mRNA sequence	0	895		AK226842.1	Arabidopsis thaliana mRNA for putative fructose bisphosphate aldolase, complete cds, clone: RAFL08-13-B03	3e-103	378
	EH664724	AL805953.5	Mouse DNA sequence from clone RP23-189N21 on chromosome 2, complete sequence	0.02	50			no significant hit
	EH664725	Z71752.1	N.plumbaginifolia mRNA for pectin methylesterase (partial; 1054 bp)	4e-157	563		NM_112289.2	Arabidopsis thaliana ATPME3 (Arabidopsis thaliana pectin methylesterase 3) (ATPME3) mRNA, complete cds	2e-16	89.7
	EH664726	XM_002528143.1	Ricinus communis coatomer beta subunit, putative, mRNA	1e-94	356		NM_180261.2	Arabidopsis thaliana coatomer protein complex, subunit beta 2 (beta prime), putative (AT3G15980) mRNA, complete cds	8e-85	316
	EH664727	FJ228482.1	Solanum lycopersicum cultivar Amateur aminoaldehyde dehydrogenase 2 (amadh2) mRNA, complete cds	0	803		NM_106150.3	Arabidopsis thaliana ALDH10A8 (Aldehyde dehydrogenase 10A8); 3-chloroallyl aldehyde dehydrogenase (ALDH10A8) mRNA, complete cds	4e-44	181
	EH664728	XM_002528143.1	Ricinus communis coatomer beta subunit, putative, mRNA	2e-135	491		NM_001124152.1	Arabidopsis thaliana coatomer protein complex, subunit beta 2 (beta prime), putative (AT1G79990) mRNA, complete cds	4e-120	434
	EH664729	D14699.1	Ipomoea batatas mRNA for F1-ATPase gammma subunit, complete cds	2e-39	174		EF104568.1	Arabidopsis lyrata clone U1_28 genomic sequence	4e-13	78.8							21520	21670	7e-32	149
	EH664730	XM_002522293.1	Ricinus communis multicopper oxidase, putative, mRNA	2e-40	176		NM_126091.3	Arabidopsis thaliana SKS17 (SKU5 Similar 17); copper ion binding / oxidoreductase (SKS17) mRNA, complete cds	2e-29	132
	EH664731	AC215353.2	Solanum lycopersicum chromosome 2 clone C02HBa0011A02, complete sequence	3e-05	60.8		AC007918.2F28J9	Arabidopsis thaliana chromosome 1 BAC F28J9 sequence, complete sequence	0.027	42.8
	EH664732	XM_002521582.1	Ricinus communis GPI-anchored wall transfer protein, putative, mRNA	0.27	46.4			no significant hit
	EH664733	XM_002268962.1	PREDICTED: Vitis vinifera hypothetical protein LOC100262225 (LOC100262225), mRNA	1e-36	163		NM_001124959.1	Arabidopsis thaliana FRS2 (FAR1-RELATED SEQUENCE 2); zinc ion binding (FRS2) mRNA, complete cds	5e-24	114
	EH664734	AJ718635.1	Nicotiana tabacum cDNA-AFLP-fragment BSTC3-41-360, cultivar Bright Yellow 2	3e-19	105			no significant hit
	EH664735	AY332469.1	Oryza sativa (japonica cultivar-group) GS1-like protein (GLN) mRNA, complete cds	1e-05	60.8		NM_118267.4	Arabidopsis thaliana ATFMN/FHY (RIBOFLAVIN KINASE/FMN HYDROLASE); FMN adenylyltransferase/ riboflavin kinase (ATFMN/FHY) mRNA, complete cds	1e-05	53.6
	EH664736	XM_002510495.1	Ricinus communis Protein BRE, putative, mRNA	3e-63	251		BX832622.1	Arabidopsis thaliana Full-length cDNA Complete sequence from clone GSLTPGH85ZC06 of Hormone Treated Callus of strain col-0 of Arabidopsis thaliana (thale cress)	2e-15	86
	EH664737	XM_002526383.1	Ricinus communis leucyl-tRNA synthetase, putative, mRNA	1e-94	356		NM_100834.5	Arabidopsis thaliana ATP binding / aminoacyl-tRNA ligase (AT1G09620) mRNA, complete cds	4e-89	331
	EH664738	AJ299256.1	Nicotiana tabacum mRNA for malate dehydrogenase (md1 gene)	3e-80	309		NM_123699.3	Arabidopsis thaliana malate dehydrogenase, cytosolic, putative (AT5G43330) mRNA, complete cds	3e-46	188
	EH664739	AJ294902.1	Lycopersicon esculentum mRNA for 3-desoxy-D-manno octulosonic acid-8-phosphate synthase (kdsA gene)	0	847		NM_202447.2	Arabidopsis thaliana AtkdsA1 (Arabidopsis thaliana KDO-8-phosphate synthase A1); 3-deoxy-8-phosphooctulonate synthase (AtkdsA1) mRNA, complete cds	1e-121	439							1	535	0	731
	EH664740	XM_002522291.1	Ricinus communis multicopper oxidase, putative, mRNA	4e-88	334		NM_126091.3	Arabidopsis thaliana SKS17 (SKU5 Similar 17); copper ion binding / oxidoreductase (SKS17) mRNA, complete cds	2e-66	255
	EH664741	XM_002321474.1	Populus trichocarpa predicted protein, mRNA	3e-71	279		NM_106025.3	Arabidopsis thaliana protein kinase family protein (AT1G73660) mRNA, complete cds	5e-24	114
	EH664742	BT013556.1	Lycopersicon esculentum clone 132293F, mRNA sequence	9e-94	354			no significant hit
	EH664743	no significant hits						no significant hit
	EH664744	AF332958.1	Lycopersicon esculentum ubiquitin conjugating enzyme 2 mRNA, complete cds	0	675		NM_124425.3	Arabidopsis thaliana UBC33 (UBIQUITIN-CONJUGATING ENZYME 33); ubiquitin-protein ligase (UBC33) mRNA, complete cds	2e-111	405
	EH664745	AB055497.1	Nicotiana tabacum SUSY mRNA for sucrose synthase, partial cds	0	1128		NM_122090.3	Arabidopsis thaliana SUS1 (SUCROSE SYNTHASE 1); UDP-glycosyltransferase/ sucrose synthase (SUS1) mRNA, complete cds	2e-118	428
	EH664746	AL844503.1	Plasmodium falciparum 3D7 chromosome 4	0.022	50		AC007294.8	Arabidopsis thaliana chromosome 2 clone T26C18 map PR1, complete sequence	0.027	42.8
	EH664747	GQ131539.1	Nicotiana glutinosa cell division control protein (CDC48) mRNA, complete cds	0	1009		NM_111819.4	Arabidopsis thaliana CDC48 (CELL DIVISION CYCLE 48); ATPase (CDC48) mRNA, complete cds	1e-121	439
	EH664748	X14482.1	Tobacco mRNA for manganese superoxide dismutase (MnSOD) EC 1.15.1.1)	0	1180		NM_111929.3	Arabidopsis thaliana MSD1 (MANGANESE SUPEROXIDE DISMUTASE 1); manganese superoxide dismutase (MSD1) mRNA, complete cds	4e-126	453
	EH664749	XM_002519505.1	Ricinus communis syntaxin, putative, mRNA	5e-80	307		NM_111809.4	Arabidopsis thaliana SYP71 (SYNTAXIN OF PLANTS 71) (SYP71) mRNA, complete cds	3e-39	165
	EH664750	NW_001263684.1	Dictyostelium discoideum AX4 chromosome 1 DDB0232444.02, whole genome shotgun sequence	0.005	51.8			no significant hit
	EH664751	XM_002516763.1	Ricinus communis Transmembrane BAX inhibitor motif-containing protein, putative, mRNA	0.0005	55.4		NM_117636.2	Arabidopsis thaliana unknown protein (AT4G15470) mRNA, complete cds	4e-06	55.4
	EH664752	XM_002265517.1	PREDICTED: Vitis vinifera hypothetical protein LOC100266825, transcript variant 2 (LOC100266825), mRNA	3e-19	105		NM_115882.3	Arabidopsis thaliana ADL4/ADLP2/DRP1E/EDR3 (DYNAMIN-LIKE PROTEIN 4); GTP binding / GTPase (ADL4/ADLP2/DRP1E/EDR3) mRNA, complete cds	9e-15	84.2
	EH664753	AJ001416.1	Nicotiana tabacum mRNA for aquaporin 1	0	902		NM_118469.3	Arabidopsis thaliana PIP1;5/PIP1D (plasma membrane intrinsic protein 1;5); water channel (PIP1;5/PIP1D) mRNA, complete cds	5e-100	367
	EH664754	no hits						no significant hit
	EH664755	XM_002309489.1	Populus trichocarpa predicted protein, mRNA	5e-55	224		NM_119063.2	Arabidopsis thaliana zinc finger (CCCH-type) family protein (AT4G29190) mRNA, complete cds	8e-41	170
	EH664756	XM_002326802.1	Populus trichocarpa predicted protein, mRNA	3e-114	421		NM_001036485.3	Arabidopsis thaliana unknown protein (AT4G00026) mRNA, complete cds	3e-96	354
	EH664757	AY639865.1	Nicotiana tabacum S-adenosyl-L-homocysteine hydrolase (SAHH3) mRNA, partial cds	0	868		AY085669.1	Arabidopsis thaliana clone 16846 mRNA, complete sequence	1e-120	435
	EH664758	XM_002517353.1	Ricinus communis Peroxidase 31 precursor, putative, mRNA	2e-29	140		AK228496.1	Arabidopsis thaliana mRNA for hypothetical protein, complete cds, clone: RAFL15-13-C16	1e-25	120
	EH664759	XM_002528956.1	Ricinus communis ribosome biogenesis protein bop1, putative, mRNA	9e-33	150		NM_129596.3	Arabidopsis thaliana transducin family protein / WD-40 repeat family protein (AT2G40360) mRNA, complete cds	3e-14	82.4
	EH664760	XM_002527085.1	Ricinus communis exocyst complex component sec6, putative, mRNA	0.0005	55.4		NM_105840.3	Arabidopsis thaliana unknown protein (AT1G71820) mRNA, complete cds	5e-05	51.8
	EH664761	XM_002310894.1	Populus trichocarpa predicted protein, mRNA	3e-32	149		NM_101547.4	Arabidopsis thaliana merozoite surface protein-related (AT1G16860) mRNA, complete cds	1e-24	116
	EH664762	AY277738.1	Lycopersicon esculentum putative FtsH protease mRNA, complete cds	1e-47	199			no significant hit
	EH664763	XM_002528956.1	Ricinus communis ribosome biogenesis protein bop1, putative, mRNA	2e-78	302		NM_129596.3	Arabidopsis thaliana transducin family protein / WD-40 repeat family protein (AT2G40360) mRNA, complete cds	2e-60	235
	EH664764	AJ417876.1	Nicotiana tabacum mRNA for IAA9 protein	0	738			no significant hit
	EH664765	AC217915.1	Solanum lycopersicum chromosome 1 clone C01SLm0026F20, complete sequence	5e-136	493		NM_130109.2	Arabidopsis thaliana FLA8 (Arabinogalactan protein 8) (FLA8) mRNA, complete cds	7e-48	194
	EH664766	AC217915.1	Solanum lycopersicum chromosome 1 clone C01SLm0026F20, complete sequence	2e-39	172		NM_130109.2	Arabidopsis thaliana FLA8 (Arabinogalactan protein 8) (FLA8) mRNA, complete cds	1e-06	57.2
	EH664767	BT013019.1	Lycopersicon esculentum clone 114257F, mRNA sequence	0	753		NM_180914.1	Arabidopsis thaliana unknown protein (AT5G62090) mRNA, complete cds	4e-25	118
	EH664768	AC153614.5	Mus musculus 6 BAC RP23-344N8 (Roswell Park Cancer Institute (C57BL/6J Female) Mouse BAC Library) complete sequence	2e-07	66.2		AJ224161.1	Arabidopsis thaliana mRNA for delta-8 sphingolipid desaturase	4e-06	55.4
	EH664769	AB006606.1	Petunia x hybrida mRNA for ZPT4-4, complete cds	6e-40	174		NM_130075.3	Arabidopsis thaliana zinc finger (C2H2 type) family protein (AT2G45120) mRNA, complete cds	0.0002	50
	EH664770	no significant hits						no significant hit
	EH664771	EU177004.1	Paracoccidioides brasiliensis proline rich antigen-like protein (PRA) gene, complete cds	0.0004	55.4			no significant hit
	EH664772	FJ360627.1	Solanum lycopersicum cultivar San Marzano cyclopropyl isomerase (CYC1) mRNA, complete cds	1e-87	333		NM_124419.4	Arabidopsis thaliana CPI1 (CYCLOPROPYL ISOMERASE) (CPI1) mRNA, complete cds	3e-21	105
	EH664773	AJ240054.1	Solanum tuberosum mRNA for cytosolic phosphoglucomutase	0	854		NM_105741.4	Arabidopsis thaliana phosphoglucomutase, cytoplasmic, putative / glucose phosphomutase, putative (AT1G70730) mRNA, complete cds	3e-116	421
	EH664774	XM_002511056.1	Ricinus communis ATP-dependent clp protease, putative, mRNA	1e-169	605		NM_124471.3	Arabidopsis thaliana CLPC (HEAT SHOCK PROTEIN 93-V); ATP binding / ATPase (CLPC) mRNA, complete cds	2e-148	527
	EH664775	XM_002300631.1	Populus trichocarpa predicted protein, mRNA	6e-29	138		AY080588.1	Arabidopsis thaliana At5g25270 mRNA sequence	5e-05	51.8
	EH664776	no significant hits						no significant hit
	EH664777	M55190.1	Potato pyrophosphate-fructose 6-phosphate 1-phosphotransferase (PFP) alpha-subunit mRNA, complete cds	0	693		AK229451.1	Arabidopsis thaliana mRNA for putative pyrophosphate-dependent phosphofructokinase alpha subunit, complete cds, clone: RAFL16-80-B15	6e-55	217
	EH664778	CR933017.20	Zebrafish DNA sequence from clone DKEY-11D18 in linkage group 18 Contains a gene for a novel protein similar to H.sapiens BCAR1, breast cancer anti-estrogen resistance 1 (BCAR1), a novel gene and one CpG island, complete sequence	0.015	51.8			no significant hit
	EH664779	BC072756.1	Xenopus laevis polymerase (RNA) II (DNA directed) polypeptide K, 7.0kDa, a, mRNA (cDNA clone MGC:79127 IMAGE:5072918), complete cds	0.001	55.4		AK226609.1	Arabidopsis thaliana mRNA for hypothetical protein, complete cds, clone: RAFL07-19-O11	0.008	44.6
	EH664780	AB055502.1	Nicotiana tabacum NtUGPase mRNA for UDP-glucose pyrophosphorylase, partial cds	2e-145	526		NM_111195.3	Arabidopsis thaliana UGP (UDP-glucose pyrophosphorylase); UTP:glucose-1-phosphate uridylyltransferase (UGP) mRNA, complete cds	2e-29	132
	EH664781	no significant hits						no significant hit
	EH664782	AC212312.2	Solanum lycopersicum cv. Heinz 1706, chromosome 5 BAC clone C05SLm0115G01, complete sequence	2e-164	589		AC018848.6AC018848	Arabidopsis thaliana chromosome 1 BAC F5I6 genomic sequence, complete sequence	0.0006	48.2
	EH664783	X76651.1	S.tuberosum (Desiree) mRNA for ribosomal protein S4	3e-176	628		NM_125228.3	Arabidopsis thaliana 40S ribosomal protein S4 (RPS4D) (AT5G58420) mRNA, complete cds	4e-126	453
	EH664784	AJ421413.1	Nicotiana tabacum mRNA for alpha-tubulin (tubA3 gene)	0	960		NM_117582.3	Arabidopsis thaliana TUA6 (tubulin alpha-6 chiain) (TUA6) mRNA, complete cds	8e-161	569
	EH664785	DQ309278.2	Ipomoea nil ZTL mRNA, complete cds	8e-152	547		NM_125119.3	Arabidopsis thaliana ZTL (ZEITLUPE); ubiquitin-protein ligase (ZTL) mRNA, complete cds	5e-94	347
	EH664786	no significant hits						no significant hit
	EH664787	no significant hits						no significant hit
	EH664788	XM_002314306.1	Populus trichocarpa predicted protein, mRNA	2e-26	131		NM_180275.2	Arabidopsis thaliana rhomboid family protein / zinc finger protein-related (AT3G17611) mRNA, complete cds	4e-32	141
	EH664789	XM_002518801.1	Ricinus communis n-rich protein, putative, mRNA	4e-16	96.9		NM_123672.3	Arabidopsis thaliana cysteine proteinase, putative / thiol protease, putative (AT5G43060) mRNA, complete cds	2e-16	89.7
	EH664790	AF049350.1	Nicotiana tabacum alpha-expansin precursor (Nt-EXPA1) mRNA, complete cds	0	940		NM_123570.3	Arabidopsis thaliana unknown protein (AT5G42050) mRNA, complete cds	1e-06	57.2
	EH664791	XM_002533255.1	Ricinus communis serine-threonine protein kinase, plant-type, putative, mRNA	2e-44	190		NM_116393.1	Arabidopsis thaliana ATEXPA17 (ARABIDOPSIS THALIANA EXPANSIN A17) (ATEXPA17) mRNA, complete cds	9e-40	167
	EH664792	XM_002524715.1	Ricinus communis Protein AFR, putative, mRNA	5e-40	176		NM_102798.1	Arabidopsis thaliana EMB2279 (EMBRYO DEFECTIVE 2279) (EMB2279) mRNA, complete cds	0.027	42.8
	EH664793	AY217740.1	Nicotiana benthamiana putative developmental protein mRNA, complete cds	0	666		AC007138.1	Arabidopsis thaliana BAC T7B11 from chromosome IV near 10 cM, complete sequence	0.008	44.6
	EH664794	AY217740.1	Nicotiana benthamiana putative developmental protein mRNA, complete cds	0	666		NM_101635.4	Arabidopsis thaliana VPS46.1 (VPS46.1) mRNA, complete cds	6e-23	111
	EH664795	no significant hits						no significant hit
	EH664796	no significant hits						no significant hit
	EH664797	XM_002523349.1	Ricinus communis zinc finger protein, putative, mRNA	2e-07	68		AM180574.1	Arabidopsis lyrata subsp. petraea mama gene for methylthioalkylmalate synthase a, exons 1-10	0.002	46.4
	EH664798	AJ133422.1	Nicotiana tabacum mRNA for glyceraldehyde-3-phosphate dehydrogenase	7e-178	634		NM_111283.3	Arabidopsis thaliana GAPC (GLYCERALDEHYDE-3-PHOSPHATE DEHYDROGENASE C SUBUNIT); glyceraldehyde-3-phosphate dehydrogenase (GAPC) mRNA, complete cds	3e-116	421
	EH664799	AC192867.2	Gallus gallus BAC clone CH261-72L1 from chromosome z, complete sequence	0.001	55.4			no significant hit
	EH664800	XM_002310832.1	Populus trichocarpa predicted protein, mRNA	1e-47	201		AK227813.1	Arabidopsis thaliana mRNA for PsRT17-1 like protein, complete cds, clone: RAFL14-37-P07	6e-23	111
	EH664801	AC190139.4	Pan troglodytes BAC clone CH251-425N23 from chromosome x, complete sequence	0.0001	59			no significant hit
	EH664802	XM_002514992.1	Ricinus communis chaperonin containing t-complex protein 1, epsilon subunit, tcpe, putative, mRNA	2e-108	403		NM_102295.5	Arabidopsis thaliana T-complex protein 1 epsilon subunit, putative / TCP-1-epsilon, putative / chaperonin, putative (AT1G24510) mRNA, complete cds	4e-95	351
	EH664803	EU714121.1	Camellia sinensis beta xylosidase mRNA, complete cds	3e-56	230		AK228691.1	Arabidopsis thaliana mRNA for xylosidase, complete cds, clone: RAFL16-04-L21	4e-32	141
	EH664804	AF154648.1	Nicotiana tabacum clone PR33 mRNA sequence	0	780		AK226842.1	Arabidopsis thaliana mRNA for putative fructose bisphosphate aldolase, complete cds, clone: RAFL08-13-B03	2e-87	325							4	506	7e-139	502
	EH664805	DQ098654.1	Lycopersicon esculentum xyloglucan endotransglycosylase/hydrolase 16 protein (XTH16) mRNA, partial cds	4e-111	412		NM_116559.2	Arabidopsis thaliana XTH9 (XYLOGLUCAN ENDOTRANSGLUCOSYLASE/HYDROLASE 9); hydrolase, acting on glycosyl bonds (XTH9) mRNA, complete cds	4e-51	205							1	492	9e-112	412
	EH664806	XM_002276561.1	PREDICTED: Vitis vinifera similar to importin-related (LOC100244593), mRNA	1e-35	161		NM_101164.4	Arabidopsis thaliana importin-related (AT1G12930) mRNA, complete cds	3e-21	105
	EH664807	XM_002274836.1	PREDICTED: Vitis vinifera hypothetical protein LOC100255460 (LOC100255460), mRNA	2.3	44.6			no significant hit
	EH664808	DQ923119.2	Nicotiana tabacum chloroplast NADP-malic enzyme precursor, mRNA, complete cds; nuclear gene for chloroplast product	3e-117	430		NM_121205.3	Arabidopsis thaliana ATNADP-ME2 (NADP-MALIC ENZYME 2); malate dehydrogenase (oxaloacetate-decarboxylating) (NADP+)/ malic enzyme/ oxidoreductase, a> (ATNADP-ME2) mRNA, complete cds	7e-35	150
	EH664809	XM_002532529.1	Ricinus communis multicopper oxidase, putative, mRNA	2e-89	340		NM_117312.3	Arabidopsis thaliana SKU5 (skewed 5); copper ion binding (SKU5) mRNA, complete cds	2e-73	279
	EH664810	AC093421.2	Homo sapiens chromosome 1 clone RP11-337M6, complete sequence	0.003	51.8			no significant hit
	EH664811	no significant hits						no significant hit
	EH664812	AB119466.1	Nicotiana tabacum mRNA for 14-3-3 a-1 protein, complete cds	0	998		NM_106479.2	Arabidopsis thaliana GRF2 (GENERAL REGULATORY FACTOR 2); protein phosphorylated amino acid binding (GRF2) mRNA, complete cds	2e-79	298
	EH664813	XM_002527169.1	Ricinus communis DNA binding protein, putative, mRNA	1e-09	75.2		NM_001036319.1	Arabidopsis thaliana unknown protein (AT2G22660) mRNA, complete cds	7e-10	68
	EH664814	AC219213.1	Solanum lycopersicum chromosome 6 clone C06HBa0147H20, complete sequence	1e-71	279		BX819388.1	Arabidopsis thaliana Full-length cDNA Complete sequence from clone GSLTFB74ZB08 of Flowers and buds of strain col-0 of Arabidopsis thaliana (thale cress)	0.0006	48.2
	EH664815	AL935141.16	Zebrafish DNA sequence from clone CH211-173A9 in linkage group 17, complete sequence	0.012	50			no significant hit
	EH664816	Z71395.1	N.plumbaginifolia mRNA for calreticulin	0	888		NM_100791.3	Arabidopsis thaliana calreticulin 2 (CRT2) (AT1G09210) mRNA, complete cds	4e-101	370
	EH664817	M76670.1	L.esculentum extensin (class I) gene, complete cds	5e-07	64.4			no significant hit
	EH664818	XM_002510658.1	Ricinus communis Glucan endo-1,3-beta-glucosidase precursor, putative, mRNA	7e-26	129			no significant hit
	EH664819	X53688.1	Potato mRNA for pyruvate kinase (cytosolic isozyme)	5e-20	107			no significant hit
	EH664820	AJ537575.1	Solanum tuberosum subsp. tuberosum mRNA for sucrose synthase 4 (sus4 gene)	3e-131	479		NM_122090.3	Arabidopsis thaliana SUS1 (SUCROSE SYNTHASE 1); UDP-glycosyltransferase/ sucrose synthase (SUS1) mRNA, complete cds	2e-111	405
	EH664821	XM_002529336.1	Ricinus communis Endosomal P24A protein precursor, putative, mRNA	8e-63	251		NM_122419.3	Arabidopsis thaliana endomembrane protein 70, putative (AT5G25100) mRNA, complete cds	1e-56	223
	EH664822	XM_002514944.1	Ricinus communis conserved hypothetical protein, mRNA	1e-28	138		NM_102280.3	Arabidopsis thaliana EMB2421 (EMBRYO DEFECTIVE 2421); monooxygenase (EMB2421) mRNA, complete cds	6e-11	71.6
	EH664823	AM484943.2	Vitis vinifera contig VV78X157289.9, whole genome shotgun sequence	3e-10	75.2			no significant hit
	EH664824	AK247931.1	Solanum lycopersicum cDNA, clone: LEFL2050P19, HTC in fruit	2e-83	318		AC007781.2	Genomic sequence for Arabidopsis thaliana BAC F12G6 from chromosome I, complete sequence	0.027	42.8
	EH664825	AJ879117.2	Capsicum chinense mRNA for 1-aminocyclopropane-1-carboxylate oxidase (aco gene)	0	695		BX820619.1	Arabidopsis thaliana Full-length cDNA Complete sequence from clone GSLTPGH53ZA06 of Hormone Treated Callus of strain col-0 of Arabidopsis thaliana (thale cress)	1e-13	80.6
	EH664826	AB042950.1	Nicotiana tabacum NtPT2 mRNA for phosphate transporter, complete cds	0	879		NM_129452.3	Arabidopsis thaliana ATPT2 (PHOSPHATE transportER 2); carbohydrate transmembrane transporter/ phosphate transmembrane transporter/ sugar:hydrogen i> (ATPT2) mRNA, complete cds	8e-41	170
	EH664827	XM_002511921.1	Ricinus communis F-box and wd40 domain protein, putative, mRNA	1e-118	437		NM_180628.3	Arabidopsis thaliana SCD1 (STOMATAL CYTOKINESIS-DEFECTIVE 1) (SCD1) mRNA, complete cds	3e-40	169
	EH664828	XM_002326664.1	Populus trichocarpa predicted protein, mRNA	4e-23	120			no significant hit
	EH664829	U60493.1	Nicotiana tabacum actin (Tob53) gene, partial cds	5e-143	517		NM_121018.3	Arabidopsis thaliana ACT7 (actin 7) (ACT7) mRNA, complete cds	3e-83	311
	EH664830	DQ350363.1	Nicotiana tabacum clone D283-AC1 CYP72A58 mRNA, complete cds	3e-58	235		AC013427.3T1K7	Sequence of BAC T1K7 from Arabidopsis thaliana chromosome 1, complete sequence	0.027	42.8
	EH664831	XM_002322564.1	Populus trichocarpa predicted protein, mRNA	5e-47	199		NM_115549.4	Arabidopsis thaliana aladin-related / adracalin-related (AT3G56900) mRNA, complete cds	6e-42	174
	EH664832	AY323821.1	Lycopersicon esculentum DEM2 (Dem2) gene, complete cds	3e-44	188			no significant hit
	EH664833	AB012873.1	Nicotiana sylvestris mRNA for arginine decarboxylase, complete cds	3e-102	381		AL353995.1	Arabidopsis thaliana DNA chromosome 5, BAC clone F12B17 (ESSA project)	0.027	42.8
	EH664834	DQ235193.1	Solanum tuberosum clone 167F09 succinyl-CoA ligase alpha 1 subunit-like mRNA, complete cds	2e-09	73.4			no significant hit
	EH664835	U64913.1	Nicotiana tabacum farnesylated protein NTFP1 mRNA, partial cds	6e-122	448		NM_180322.2	Arabidopsis thaliana ATJ3 (Arabidopsis thaliana DnaJ homologue 3) (ATJ3) mRNA, complete cds	5e-68	260
	EH664836	XM_002316690.1	Populus trichocarpa predicted protein, mRNA	7e-39	172		NM_180810.2	Arabidopsis thaliana RNA recognition motif (RRM)-containing protein (AT5G46250) mRNA, complete cds	2e-22	109
	EH664837	X95752.1	N.tabacum mRNA for c subunit of V-type ATPase (980 bp)	0	883		NM_119638.2	Arabidopsis thaliana AVA-P1 (vacuolar H+-pumping ATPase 16 kDa proteolipid subunit 1); ATPase/ hydrogen ion transporting ATPase, rotational mechani> (AVA-P1) mRNA, complete cds	2e-117	425							245	930	0	695
	EH664838	AY619952.1	Nicotiana tabacum putative UDP-glucuronate decarboxylase 3 mRNA, complete cds	2e-78	302		NM_001125421.1	Arabidopsis thaliana UXS2 (UDP-GLUCURONIC ACID DECARBOXYLASE 2) (UXS2) mRNA, complete cds	2e-30	136
	EH664839	no significant hits						no significant hit
	EH664840	U60493.1	Nicotiana tabacum actin (Tob53) gene, partial cds	7e-148	533		NM_121018.3	Arabidopsis thaliana ACT7 (actin 7) (ACT7) mRNA, complete cds	7e-92	340
	EH664841	AF295339.1	Solanum tuberosum dihydrolipoamide dehydrogenase precursor (lpd2) mRNA, complete cds; nuclear gene for mitochondrial product	5e-28	136			no significant hit									1	277	2e-28	136
	EH664842	XM_002522293.1	Ricinus communis multicopper oxidase, putative, mRNA	2e-44	190		NM_126091.3	Arabidopsis thaliana SKS17 (SKU5 Similar 17); copper ion binding / oxidoreductase (SKS17) mRNA, complete cds	9e-34	147
	EH664843	XM_002309340.1	Populus trichocarpa predicted protein, mRNA	2e-46	197		AY085505.1	Arabidopsis thaliana clone 154741 mRNA, complete sequence	4e-38	161
	EH664844	AY224189.1	Medicago truncatula adenosylhomocysteinase (AHC2) gene, complete cds	2e-84	324		NM_117467.3	Arabidopsis thaliana SHM4 (SERINE HYDROXYMETHYLTRANSFERASE 4); glycine hydroxymethyltransferase (SHM4) mRNA, complete cds	2e-79	298
	EH664845	XM_002308124.1	Populus trichocarpa ABC transporter family protein, mRNA	2e-82	316		AY086132.1	Arabidopsis thaliana clone 21701 mRNA, complete sequence	1e-57	226
	EH664846	no significant hits						no significant hit
	EH664847	no significant hits						no significant hit
	EH664848	U81033.1	Lycopersicon esculentum ADP-glucose pyrophosphorylase large subunit (AGP-S1) mRNA, complete cds	3e-68	269			no significant hit									189	588	1e-68	269
	EH664849	AC191151.27	Canis familiaris chromosome X, clone XX-411E24, complete sequence	0.002	53.6			no significant hit
	EH664850	no significant hits						no significant hit
	EH664851	AB035125.1	Nicotiana tabacum NtEIG-E17 mRNA for glycine-rich protein, complete cds	2e-40	176			no significant hit
	EH664852	EU597747.1	Vitis vinifera GAGA-binding transcriptional activator BBR/BPC6-like mRNA, complete cds	2e-40	178		BX832181.1	Arabidopsis thaliana Full-length cDNA Complete sequence from clone GSLTPGH57ZD03 of Hormone Treated Callus of strain col-0 of Arabidopsis thaliana (thale cress)	2e-15	86							241	509	4e-41	178
	EH664853	XM_002513620.1	Ricinus communis multidrug resistance pump, putative, mRNA	3e-24	123		NM_113064.4	Arabidopsis thaliana MATE efflux family protein (AT3G21690) mRNA, complete cds	3e-08	62.6
	EH664854	AC164876.3	Mus musculus BAC clone RP23-408K8 from chromosome 5, complete sequence	0.05	48.2			no significant hit
	EH664855	XM_002517404.1	Ricinus communis conserved hypothetical protein, mRNA	6e-71	279		BT033020.1	Arabidopsis thaliana unknown protein (At1g27100) mRNA, complete cds	1e-37	159
	EH664856	AY568717.1	Lycopersicon esculentum adenylyl-sulfate reductase mRNA, complete cds	2e-127	466		BX815501.1	Arabidopsis thaliana Full-length cDNA Complete sequence from clone GSLTLS68ZB02 of Adult vegetative tissue of strain col-0 of Arabidopsis thaliana (thale cress)	3e-33	145							1	443	6e-128	466
	EH664857	AY462018.1	Nicotiana attenuata SNF1-related protein kinase alpha subunit mRNA, complete cds	2e-96	361		NM_001125074.1	Arabidopsis thaliana AKIN10 (ARABIDOPSIS SNF1 KINASE HOMOLOG 10) (AKIN10) mRNA, complete cds	6e-80	300
	EH664858	AJ291734.1	Nicotiana tabacum partial mRNA for putative alpha4 proteasome subunit (a4 gene)	8e-95	358		NM_001035761.1	Arabidopsis thaliana PAD1 (20S PROTEASOME ALPHA SUBUNIT PAD1); peptidase (PAD1) mRNA, complete cds	6e-74	280							1	428	2e-95	358
	EH664859	XM_002322812.1	Populus trichocarpa predicted protein, mRNA	1e-60	244		NM_001125687.1	Arabidopsis thaliana 60S ribosomal protein L4/L1 (RPL4D) (AT5G02870) mRNA, complete cds	2e-49	199
	EH664860	AY619947.1	Nicotiana tabacum ADH-like UDP-glucose dehydrogenase mRNA, complete cds	0	951		NM_106362.2	Arabidopsis thaliana ADH1 (ALCOHOL DEHYDROGENASE 1) (ADH1) mRNA, complete cds	1e-88	329
	EH664861	XM_002304808.1	Populus trichocarpa predicted protein, mRNA	4e-61	246		NM_179851.2	Arabidopsis thaliana PUR ALPHA-1 (purin-rich alpha 1); nucleic acid binding (PUR ALPHA-1) mRNA, complete cds	4e-70	268
	EH664862	U96496.1	Nicotiana sylvestris ATPase beta subunit (nsatp2.1.1) mRNA, nuclear gene encoding mitochondrial protein, complete cds	0	778		NM_120954.2	Arabidopsis thaliana ATP synthase beta chain 2, mitochondrial (AT5G08690) mRNA, complete cds	6e-36	154
	EH664863	X84695.1	C.annuum mRNA for farnesyl pyrophosphate synthase	9e-151	542		NM_124151.2	Arabidopsis thaliana FPS1 (FARNESYL DIPHOSPHATE SYNTHASE 1); dimethylallyltranstransferase/ geranyltranstransferase (FPS1) mRNA, complete cds	2e-49	199
	EH664864	AF048747.1	Lycopersicon esculentum farnesyl pyrophosphate synthase (FPS1) mRNA, complete cds	5e-122	446		NM_124151.2	Arabidopsis thaliana FPS1 (FARNESYL DIPHOSPHATE SYNTHASE 1); dimethylallyltranstransferase/ geranyltranstransferase (FPS1) mRNA, complete cds	7e-54	214
	EH664865	AF026389.1	Nicotiana tabacum adenyl cyclase (Axi 141) mRNA, complete cds	2e-39	172			no significant hit
	EH664866	AJ538547.1	Nicotiana tabacum cDNA-AFLP-fragment BC3-M13-002	1e-78	302		NM_122300.3	Arabidopsis thaliana C2 domain-containing protein (AT5G23950) mRNA, complete cds	0.008	44.6
	EH664867	AK247523.1	Solanum lycopersicum cDNA, clone: LEFL1041CE08, HTC in leaf	6e-121	443		BT025280.1	Arabidopsis thaliana At1g80980 mRNA, complete cds	2e-15	86
	EH664868	AF261020.1	Nicotiana tabacum putative chloroplast RNA helicase VDL (VDL) gene, exons 10 and 11, and complete cds, alternative spliced; nuclear gene for chloroplast product	1e-23	120		AL163832.1	Arabidopsis thaliana DNA chromosome 3, BAC clone F27K19	0.027	42.8							1757	1876	1e-23	120
	EH664869	AC187539.1	Solanum lycopersicum cv. Heinz 1706, chromosome 7 BAC clone C07HBa0179K09, complete sequence	7e-32	147			no significant hit
	EH664870	BT013270.1	Lycopersicon esculentum clone 134841F, mRNA sequence	6e-52	214			no significant hit
	EH664871	U07627.1	Nicotiana tabacum Petit Havana SR1 catalase (CAT-1) mRNA, complete cds	0	836		NM_001036714.2	Arabidopsis thaliana CAT2 (CATALASE 2); catalase (CAT2) mRNA, complete cds	2e-104	381
	EH664872	XM_002329220.1	Populus trichocarpa predicted protein, mRNA	7e-127	464		NM_125314.4	Arabidopsis thaliana 40S ribosomal protein S8 (RPS8B) (AT5G59240) mRNA, complete cds	3e-84	315
	EH664873	NM_122036.4	Arabidopsis thaliana 40S ribosomal protein S8 (RPS8A) (AT5G20290) mRNA, complete cds	7e-77	298		NM_179967.2	Arabidopsis thaliana HTA8; DNA binding (HTA8) mRNA, complete cds	9e-59	230							6	634	5e-154	553
	EH664874	XM_002307583.1	Populus trichocarpa histone 2 (HTA905), mRNA	8e-63	251		NM_127407.3	Arabidopsis thaliana EMB2444 (EMBRYO DEFECTIVE 2444); RNA binding (EMB2444) mRNA, complete cds	7e-86	320
	EH664875	XM_002516348.1	Ricinus communis spliceosome associated protein, putative, mRNA	2e-122	450			no significant hit
	EH664876	no significant hits					NM_123787.3	Arabidopsis thaliana CBP20 (CAP-BINDING PROTEIN 20); RNA binding (CBP20) mRNA, complete cds	0.027	42.8
	EH664877	AJ401158.1	Nicotiana tabacum partial mRNA for pectin methylesterase	1e-170	609			no significant hit
	EH664878	no significant hits						no significant hit
	EH664879	X70651.1	N.tabacum mRNA for phosphoglyceromutase	0	881		NM_100850.2	Arabidopsis thaliana 2,3-biphosphoglycerate-independent phosphoglycerate mutase, putative / phosphoglyceromutase, putative (AT1G09780) mRNA, complete cds	4e-70	268
	EH664880	XM_002318777.1	Populus trichocarpa predicted protein, mRNA	1e-73	288		BX828031.1	Arabidopsis thaliana Full-length cDNA Complete sequence from clone GSLTPGH46ZA04 of Hormone Treated Callus of strain col-0 of Arabidopsis thaliana (thale cress)	3e-58	228
	EH664881	X64398.1	N.tabacum parC mRNA	0	978		BX814022.1	Arabidopsis thaliana Full-length cDNA Complete sequence from clone GSLTFB52ZF02 of Flowers and buds of strain col-0 of Arabidopsis thaliana (thale cress)	1e-64	250							2	604	2e-162	581
	EH664882	AB061235.1	Hevea brasiliensis hcpt-3 mRNA for cis-prenyltransferase, partial cds	4e-12	82.4		AF049236.1AF049236	Arabidopsis thaliana putative transmembrane protein G1p (AtG1), putative nuclear DNA-binding protein G2p (AtG2), Em1 protein (ATEM1), putative chlorophyll synthetase (AtG4), putative transmembrane protein G5p (AtG5), putative acyl-coA dehydrogenase (AtG6), and calcium dependent protein kinase genes, complete cds; and unknown genes	0.008	44.6
	EH664883	X56266.1	N.tabacum auxin-induced mRNA (pCNT107)	3e-32	149		NM_101579.3	Arabidopsis thaliana ATGSTU25 (Arabidopsis thaliana Glutathione S-transferase (class tau) 25); glutathione transferase (ATGSTU25) mRNA, complete cds	6e-11	71.6
	EH664884	U60489.1	Nicotiana tabacum actin (Tob93) gene, partial cds	0	679		NM_112046.3	Arabidopsis thaliana ACT11 (ACTIN-11); structural constituent of cytoskeleton (ACT11) mRNA, complete cds	4e-108	394
	EH664885	FJ979826.1	Nicotiana tabacum cultivar Samsun NN enolase mRNA, complete cds	3e-176	628		NM_129209.3	Arabidopsis thaliana LOS2 (Low expression of osmotically responsive genes 1); phosphopyruvate hydratase (LOS2) mRNA, complete cds	2e-72	275							54	613	3e-133	484
	EH664886	no significant hits						no significant hit
	EH664887	AJ421413.1	Nicotiana tabacum mRNA for alpha-tubulin (tubA3 gene)	0	664		NM_117582.3	Arabidopsis thaliana TUA6 (tubulin alpha-6 chiain) (TUA6) mRNA, complete cds	1e-95	352
	EH664888	XM_002510367.1	Ricinus communis Adenosine kinase, putative, mRNA	2e-09	73.4		NM_101816.3	Arabidopsis thaliana pfkB-type carbohydrate kinase family protein (AT1G19600) mRNA, complete cds	1e-06	57.2
	EH664889	CU928482.7	S.lycopersicum DNA sequence from clone LE_HBa-8K8 on chromosome 4, complete sequence	5e-11	78.8			no significant hit
	EH664890	U15933.1	Nicotiana tabacum ascorbate peroxidase (APX) mRNA, complete cds	1e-50	210		NM_001123772.1	Arabidopsis thaliana APX1 (ASCORBATE PEROXIDASE 1) (APX1) mRNA, complete cds	1e-07	60.8
	EH664891	XM_002267145.1	PREDICTED: Vitis vinifera hypothetical protein LOC100257823 (LOC100257823), mRNA	1e-19	107			no significant hit
	EH664892	AM087458.1	Nicotiana tabacum mRNA for putative cytosolic cysteine synthase 7 (oas7 gene)	0	877		NM_179055.3	Arabidopsis thaliana OASA1 (O-ACETYLSERINE (THIOL) LYASE (OAS-TL) ISOFORM A1) (OASA1) mRNA, complete cds	2e-91	338
	EH664893	XM_002533423.1	Ricinus communis S-adenosylmethionine-dependent methyltransferase, putative, mRNA	3e-14	89.7		NM_117513.3	Arabidopsis thaliana dehydration-responsive protein-related (AT4G14360) mRNA, complete cds	0.008	44.6
	EH664894	AB041352.1	Nicotiana tabacum cig3 mRNA, complete cds	1e-74	289		AL133298.1	Arabidopsis thaliana DNA chromosome 3, BAC clone F18L15	0.0006	48.2
	EH664895	AJ417876.1	Nicotiana tabacum mRNA for IAA9 protein	0	939		NM_180944.2	Arabidopsis thaliana IAA9 (indoleacetic acid-induced protein 9); transcription factor (IAA9) mRNA, complete cds	0.008	44.6
	EH664896	XM_002521074.1	Ricinus communis conserved hypothetical protein, mRNA	7e-16	95.1		NM_113386.5	Arabidopsis thaliana unknown protein (AT3G24740) mRNA, complete cds	2e-09	66.2
	EH664897	L76632.1	Lycopersicon esculentum osmotin-like protein mRNA, complete cds	5e-118	434		NM_128438.2	Arabidopsis thaliana osmotin-like protein, putative (AT2G28790) mRNA, complete cds	2e-23	113
	EH664898	AC116329.3	Mus musculus BAC clone RP24-290C19 from 5, complete sequence	0.0005	55.4			no significant hit
	EH664899	no significant hits					DQ103595.1	Arabidopsis arenosa clone BAC 28N14, complete sequence	0.027	42.8
	EH664900	EU597747.1	Vitis vinifera GAGA-binding transcriptional activator BBR/BPC6-like mRNA, complete cds	1e-50	210		BX831352.1	Arabidopsis thaliana Full-length cDNA Complete sequence from clone GSLTLS80ZE02 of Adult vegetative tissue of strain col-0 of Arabidopsis thaliana (thale cress)	4e-25	118
	EH664901	XM_002298636.1	Populus trichocarpa predicted protein, mRNA	5e-12	82.4			no significant hit
	EH664902	AK247101.1	Solanum lycopersicum cDNA, clone: LEFL1034DG07, HTC in leaf	2e-29	140		AL161574.2	Arabidopsis thaliana DNA chromosome 4, contig fragment No. 70	0.002	46.4
	EH664903	XM_002515755.1	Ricinus communis protein binding protein, putative, mRNA	1e-57	233		NM_112875.3	Arabidopsis thaliana phototropic-responsive NPH3 family protein (AT3G19850) mRNA, complete cds	2e-30	136
	EH664904	XM_002521433.1	Ricinus communis aldose 1-epimerase, putative, mRNA	9e-59	237		NM_111025.3	Arabidopsis thaliana aldose 1-epimerase family protein (AT3G01590) mRNA, complete cds	7e-48	194
	EH664905	XM_002299369.1	Populus trichocarpa endo-1,4-beta-glucanase (POPTRKOR1), mRNA	7e-48	201		NM_124350.2	Arabidopsis thaliana AtGH9A1 (ARABIDOPSIS THALIANA GLYCOSYL HYDROLASE 9A1); hydrolase, hydrolyzing O-glycosyl compounds (AtGH9A1) mRNA, complete cds	8e-41	170							485	970	3e-123	452
	EH664906	XM_002525122.1	Ricinus communis conserved hypothetical protein, mRNA	1e-57	233		NM_129267.4	Arabidopsis thaliana unknown protein (AT2G37110) mRNA, complete cds	4e-25	118
	EH664907	AY032674.1	Nicotiana tabacum peroxidase (PER9-6) mRNA, complete cds	6e-30	141		X98318.1	A.thaliana mRNA for peroxidase, prxr6	2e-11	73.4							95	464	1e-32	150
	EH664908	XM_002316485.1	Populus trichocarpa predicted protein, mRNA	2e-05	60.8		NM_104869.2	Arabidopsis thaliana PPR336 (PENTATRICOPEPTIDE REPEAT 336) (PPR336) mRNA, complete cds	5e-05	51.8
	EH664909	X62344.1	N.tabacum CAD19 mRNA for cinnamyl alcohol dehydrogenase	1e-50	210		AM887573.1	Arabidopsis lyrata partial cad gene for cinnamyl alcohol dehydrogenase, exons 1-5	5e-12	75.2
	EH664910	EF051138.1	Nicotiana tabacum putative mitotic phosphoprotein N' end family protein-like mRNA, partial sequence	0	897		NM_112502.4	Arabidopsis thaliana mitotic phosphoprotein N' end (MPPN) family protein (AT3G16310) mRNA, complete cds	1e-18	96.9
	EH664911	AM946015.1	Streptococcus uberis 0140J complete genome	0.008	51.8			no significant hit
	EH664912	XM_002322057.1	Populus trichocarpa predicted protein, mRNA	1e-37	167		NM_112686.4	Arabidopsis thaliana MPK9 (MAP KINASE 9); MAP kinase (MPK9) mRNA, complete cds	8e-28	127
	EH664913	no significant hits						no significant hit
	EH664914	DQ350353.1	Nicotiana tabacum clone D125-AF11 CYP73A47v3 mRNA, complete cds	3e-154	554		NM_128601.2	Arabidopsis thaliana ATC4H/C4H/CYP73A5 (CINNAMATE 4-HYDROXYLASE, CINNAMATE-4-HYDROXYLASE); trans-cinnamate 4-monooxygenase (ATC4H/C4H/CYP73A5) mRNA, complete cds	1e-45	187							299	642	6e-119	437
	EH664915	DQ444219.2	Nicotiana tabacum chloroplast gamma-glutamylcysteine synthetase (GSH1) mRNA, complete cds; nuclear gene for chloroplast product	0	801		NM_118439.3	Arabidopsis thaliana RML1 (ROOT MERISTEMLESS 1); glutamate-cysteine ligase (RML1) mRNA, complete cds	2e-23	113
	EH664916	XM_002511158.1	Ricinus communis Conserved oligomeric Golgi complex component, putative, mRNA	3e-21	113		NM_118617.4	Arabidopsis thaliana unknown protein (AT4G24840) mRNA, complete cds	3e-26	122
	EH664917	no significant hits						no significant hit
	EH664918	X98474.1	Solanum tuberosum mRNA for brittle1 protein	6e-36	161		BX814745.1	Arabidopsis thaliana Full-length cDNA Complete sequence from clone GSLTFB92ZB03 of Flowers and buds of strain col-0 of Arabidopsis thaliana (thale cress)	8e-09	64.4
	EH664919	X80235.1	S.tuberosum mRNA for beta-II MPP	1e-178	636		NM_111075.2	Arabidopsis thaliana MPPBETA; metalloendopeptidase (MPPBETA) mRNA, complete cds	2e-11	73.4							2	663	0	646
	EH664920	XM_002511289.1	Ricinus communis hypothetical protein, mRNA	1e-31	147		AC005167.3	Arabidopsis thaliana chromosome 2 clone F12A24 map mi398, complete sequence	0.0002	50
	EH664921	XM_002533216.1	Ricinus communis receptor protein kinase, putative, mRNA	1e-25	127			no significant hit
	EH664922	XM_002513013.1	Ricinus communis beta-galactosidase, putative, mRNA	5e-24	122		NM_148873.2	Arabidopsis thaliana glycoside hydrolase family 2 protein (AT3G54440) mRNA, complete cds	1e-25	120
	EH664923	AB071968.1	Nicotiana tabacum D75 mRNA for 14-3-3 protein, complete cds	2e-73	286		NM_001036455.1	Arabidopsis thaliana GRF9 (GENERAL REGULATORY FACTOR 9); protein phosphorylated amino acid binding (GRF9) mRNA, complete cds	3e-40	169
	EH664924	EU925831.1	Malus x domestica delta-1-pyrroline-5-carboxylate dehydrogenase protein (P5CDH) mRNA, complete cds	7e-16	95.1			no significant hit
	EH664925	AY498744.1	Capsicum annuum 40S ribosomal protein S5 (RpS5) mRNA, complete cds	2e-124	455		BX822925.1	Arabidopsis thaliana Full-length cDNA Complete sequence from clone GSLTFB73ZD08 of Flowers and buds of strain col-0 of Arabidopsis thaliana (thale cress)	6e-42	174
	EH664926	AB263747.1	Nicotiana tabacum NtYSL1 mRNA for putative yellow stripe-like protein, complete cds	0	911		NM_118544.3	Arabidopsis thaliana YSL1 (YELLOW STRIPE LIKE 1); oligopeptide transporter (YSL1) mRNA, complete cds	1e-63	246
	EH664927	BT013206.1	Lycopersicon esculentum clone 134415F, mRNA sequence	4e-75	291		NM_100298.2	Arabidopsis thaliana EIF2 GAMMA (eukaryotic translation initiation factor 2 gamma subunit); translation factor, nucleic acid binding (EIF2 GAMMA) mRNA, complete cds	3e-40	169
	EH664928	M55190.1	Potato pyrophosphate-fructose 6-phosphate 1-phosphotransferase (PFP) alpha-subunit mRNA, complete cds	5e-43	185		NM_101948.2	Arabidopsis thaliana pyrophosphate--fructose-6-phosphate 1-phosphotransferase-related / pyrophosphate-dependent 6-phosphofructose-1-kinase-related (AT1G20950) mRNA, complete cds	9e-21	104
	EH664929	AF127243.1	Nicotiana tabacum S-adenosyl-L-methionine synthetase (SAMS) mRNA, complete cds	0	899		NM_129243.3	Arabidopsis thaliana MAT3 (METHIONINE ADENOSYLTRANSFERASE 3); methionine adenosyltransferase (MAT3) mRNA, complete cds	5e-100	367
	EH664930	AJ421626.1	Xenopus laevis LTBP-1 gene for latent TGF-beta binding protein 1	2e-10	77		AJ001753.1	Arabidopsis thaliana mRNA for Inositol 1,3,4-Trisphosphate 5/6 Kinase	2e-11	73.4
	EH664931	AC233644.1	Solanum lycopersicum chromosome 2 clone C02HBa0212C17, complete sequence	2e-161	578			no significant hit
	EH664932	D42065.1	Nicotiana tabacum mRNA for cationic peroxidase isozyme 40K, complete cds	0	928		NM_103577.3	Arabidopsis thaliana peroxidase, putative (AT1G44970) mRNA, complete cds	3e-08	62.6
	EH664933	XM_002309870.1	Populus trichocarpa predicted protein, mRNA	3e-15	93.3		NM_125860.4	Arabidopsis thaliana pectinesterase family protein (AT5G64640) mRNA, complete cds	2e-09	66.2
	EH664934	D17526.1	Nicotiana tabacum arcA mRNA for G protein beta subunit-like protein, complete cds	1e-170	609		NM_101670.2	Arabidopsis thaliana ATARCA (Arabidopsis thaliana Homolog of the Tobacco ArcA); nucleotide binding (ATARCA) mRNA, complete cds	9e-34	147
	EH664935	DQ191633.1	Solanum tuberosum 60s acidic ribosomal protein-like protein mRNA, complete cds	9e-53	217		NM_128331.3	Arabidopsis thaliana 60S acidic ribosomal protein P2 (RPP2A) (AT2G27720) mRNA, complete cds	4e-06	55.4
	EH664936	BA000042.1	Nicotiana tabacum mitochondrial DNA, complete genome	2e-09	73.4			no significant hit
	EH664937	DQ191668.1	Solanum tuberosum 60S ribosomal protein L21-like protein mRNA, complete cds	1e-75	293		AC003970.1	Arabidopsis thaliana chromosome I BAC F14J9 genomic sequence contains phyA marker, complete sequence	2e-41	172
	EH664938	DQ869862.1	Camellia sinensis 26S proteasome regulatory particle non-ATPase subunit 12 mRNA, complete cds	3e-103	385		NM_105127.3	Arabidopsis thaliana RPN12A (REGULATORY PARTICLE NON-ATPASE 12A); peptidase (RPN12A) mRNA, complete cds	2e-60	235
	EH664939	AB071968.1	Nicotiana tabacum D75 mRNA for 14-3-3 protein, complete cds	0	829		NM_001036455.1	Arabidopsis thaliana GRF9 (GENERAL REGULATORY FACTOR 9); protein phosphorylated amino acid binding (GRF9) mRNA, complete cds	3e-77	291
	EH664940	DQ228320.1	Solanum tuberosum clone 131F11 unknown mRNA	2e-91	345		NM_111797.2	Arabidopsis thaliana 60S ribosomal protein L4/L1 (RPL4A) (AT3G09630) mRNA, complete cds	2e-55	219							101039	101555	1e-89	340
	EH664941	no significant hits						no significant hit
	EH664942	D26015.1	Nicotiana tabacum mRNA for CND41, chloroplast nucleoid DNA binding protein with aspartic protease activity, complete cds	0	728			no significant hit
	EH664943	DQ235188.1	Solanum tuberosum clone 164C11 ADP/ATP translocator-like mRNA, complete cds	0	679		NM_121352.3	Arabidopsis thaliana AAC2 (ADP/ATP CARRIER 2); ATP:ADP antiporter/ binding (AAC2) mRNA, complete cds	1e-37	159
	EH664944	CP000246.1	Clostridium perfringens ATCC 13124, complete genome	0.024	50		AL161534.2	Arabidopsis thaliana DNA chromosome 4, contig fragment No. 34	0.027	42.8
	EH664945	AK319284.1	Solanum lycopersicum cDNA, clone: LEFL1040DG01, HTC in leaf	1e-32	150			no significant hit
	EH664946	AK319298.1	Solanum lycopersicum cDNA, clone: LEFL1051BA02, HTC in leaf	1e-25	127		U92084.1ATU92084	Arabidopsis thaliana clathrin assembly protein AP19 mRNA, complete cds	0.008	44.6
	EH664947	XM_002532678.1	Ricinus communis inter-alpha-trypsin inhibitor heavy chain, putative, mRNA	5e-05	59			no significant hit
	EH664948	AY619950.1	Nicotiana tabacum UDP-glucuronate decarboxylase 1 mRNA, complete cds	1e-25	127			no significant hit
	EH664949	no significant hits						no significant hit
	EH664950	X79138.1	N.tabacum NeIF-4A15 mRNA	0	942		NM_001084679.1	Arabidopsis thaliana EIF4A1 (eukaryotic translation initiation factor 4A-1) (EIF4A1) mRNA, complete cds	5e-100	367
	EH664951	AY310776.1	Nicotiana benthamiana clone 8-240 unknown mRNA	0	700		NM_124985.4	Arabidopsis thaliana HSP81-2 (EARLY-RESPONSIVE TO DEHYDRATION 8); ATP binding (HSP81-2) mRNA, complete cds	8e-117	423
	EH664952	DQ191627.1	Solanum tuberosum 26S proteasome AAA-ATPase subunit RPT4a-like protein mRNA, complete cds	2e-154	554		NM_123667.3	Arabidopsis thaliana RPT4A (regulatory particle triple-A 4A); ATPase (RPT4A) mRNA, complete cds	1e-83	313
	EH664953	AE010300.1	Leptospira interrogans serovar lai str. 56601 chromosome I, complete sequence	0.023	50			no significant hit
	EH664954	XM_002517914.1	Ricinus communis protein phosphatase-2c, putative, mRNA	3e-97	365		NM_100239.3	Arabidopsis thaliana protein phosphatase 2C family protein / PP2C family protein (AT1G03590) mRNA, complete cds	5e-56	221
	EH664955	NM_119661.2	Arabidopsis thaliana nodulin family protein (AT4G34950) mRNA, complete cds	6e-10	75.2		NM_119661.2	Arabidopsis thaliana nodulin family protein (AT4G34950) mRNA, complete cds	5e-12	75.2
	EH664956	AB035125.1	Nicotiana tabacum NtEIG-E17 mRNA for glycine-rich protein, complete cds	0	942		NM_114588.2	Arabidopsis thaliana unknown protein (AT3G47210) mRNA, complete cds	0.002	46.4
	EH664957	GU066883.1	Nicotiana tabacum clone Joka35 hypothetical protein mRNA, partial cds	4e-83	318		NM_112545.1	Arabidopsis thaliana ATL2 (Arabidopsis T?xicos en Levadura 2); protein binding / zinc ion binding (ATL2) mRNA, complete cds	2e-34	149
	EH664958	X81853.1	N.tabacum mRNA for alcohol dehydrogenase	8e-154	553		NM_106362.2	Arabidopsis thaliana ADH1 (ALCOHOL DEHYDROGENASE 1) (ADH1) mRNA, complete cds	1e-62	242
	EH664959	NM_101154.3	Arabidopsis thaliana DET3 (DE-ETIOLATED 3) (DET3) mRNA, complete cds	2e-53	219		NM_101154.3	Arabidopsis thaliana DET3 (DE-ETIOLATED 3) (DET3) mRNA, complete cds	2e-55	219
	EH664960	AK247897.1	Solanum lycopersicum cDNA, clone: LEFL2041O06, HTC in fruit	2e-10	77			no significant hit
	EH664961	DQ645452.1	Nicotiana benthamiana RNA export 1 (RAE1) mRNA, complete cds	0	791		AY087683.1	Arabidopsis thaliana clone 37635 mRNA, complete sequence	2e-34	149
	EH664962	EF517229.1	Solanum chacoense receptor-like kinase 17 precursor (ORK17) mRNA, complete cds	3e-127	464			no significant hit
	EH664963	AF006078.1	Solanum berthaultii glucose acyltransferase (pldp15) mRNA, complete cds	3e-172	614		NM_127861.1	Arabidopsis thaliana serine carboxypeptidase S10 family protein (AT2G22960) mRNA, complete cds	0.0006	48.2
	EH664964	AJ421413.1	Nicotiana tabacum mRNA for alpha-tubulin (tubA3 gene)	0	704		NM_117582.3	Arabidopsis thaliana TUA6 (tubulin alpha-6 chiain) (TUA6) mRNA, complete cds	4e-108	394
	EH664965	CR847498.12	Zebrafish DNA sequence from clone DKEY-263P22 in linkage group 14, complete sequence	0.006	51.8			no significant hit
	EH664966	AF149251.1	Nicotiana tabacum secretory peroxidase (PER) mRNA, complete cds	0	886		X98189.1	A.thaliana mRNA for peroxidase ATP1a, clone EST 103m21t7	7e-73	277
	EH664967	X71430.1	N.tabacum mRNA for o-diphenol-O-methyltransferase	0	820			no significant hit
	EH664968	EU580435.1	Nicotiana tabacum elongation factor 1 gamma-like protein mRNA, complete cds; mitochondrial	0	652		NM_104568.3	Arabidopsis thaliana elongation factor 1B-gamma, putative / eEF-1B gamma, putative (AT1G57720) mRNA, complete cds	1e-45	187
	EH664969	D00667.1	Solanum tuberosum mRNA for UDP-glucose pyrophosphorylase, complete cds	3e-153	551		NM_121737.3	Arabidopsis thaliana UTP--glucose-1-phosphate uridylyltransferase, putative / UDP-glucose pyrophosphorylase, putative / UGPase, putative (AT5G17310) mRNA, complete cds	6e-61	237
	EH664970	AY466602.1	Capsicum annuum induced stolon tip protein mRNA, complete cds	2e-08	69.8		NM_001125158.1	Arabidopsis thaliana unknown protein (AT3G15095) mRNA, complete cds	0.0006	48.2
	EH664971	no significant hits						no significant hit
	EH664972	X79053.1	S. tuberosum met3-2 mRNA for ATP-sulfate adenylyltransferase	6e-30	141			no significant hit
	EH664973	XM_002319968.1	Populus trichocarpa predicted protein, mRNA	2e-49	206		NM_119931.2	Arabidopsis thaliana HHP4 (heptahelical protein 4); receptor (HHP4) mRNA, complete cds	2e-34	149
	EH664974	X62124.1	S.tuberosum cycl gene encoding cytochrome c1	1e-176	628		AY088099.1	Arabidopsis thaliana clone 41320 mRNA, complete sequence	1e-121	439
	EH664975	EF026083.1	Solanum lycopersicum putative zinc transporter mRNA, complete cds	3e-147	531		NM_104468.2	Arabidopsis thaliana ZIP11 (ZINC transportER 11 PRECURSOR); cation transmembrane transporter/ metal ion transmembrane transporter (ZIP11) mRNA, complete cds	4e-19	98.7
	EH664976	AF154647.1	Nicotiana tabacum clone PR32 mRNA sequence	4e-120	441		AY057500.1	Arabidopsis thaliana AT4g05320/C17L7_240 mRNA, complete cds	2e-87	325
	EH664977	AB075948.1	Nicotiana tabacum NtVPE-1b mRNA for vacuolar processing enzyme-1b complete cds	0	841		NM_119448.3	Arabidopsis thaliana GAMMA-VPE (Vacuolar processing enzyme gamma); cysteine-type endopeptidase (GAMMA-VPE) mRNA, complete cds	5e-87	324
	EH664978	XM_002529177.1	Ricinus communis methylenetetrahydrofolate reductase, putative, mRNA	3e-115	425		NM_129979.2	Arabidopsis thaliana MTHFR2 (METHYLENETETRAHYDROFOLATE REDUCTASE 2); methylenetetrahydrofolate reductase (NADPH) (MTHFR2) mRNA, complete cds	3e-97	358
	EH664979	AB012873.1	Nicotiana sylvestris mRNA for arginine decarboxylase, complete cds	0	1000		BX827525.1	Arabidopsis thaliana Full-length cDNA Complete sequence from clone GSLTLS6ZC11 of Adult vegetative tissue of strain col-0 of Arabidopsis thaliana (thale cress)	7e-10	68
	EH664980	XM_002509973.1	Ricinus communis conserved hypothetical protein, mRNA	2e-17	100		AK229103.1	Arabidopsis thaliana mRNA for hypothetical protein, complete cds, clone: RAFL16-38-J16	2e-09	66.2
	EH664981	AC233644.1	Solanum lycopersicum chromosome 2 clone C02HBa0212C17, complete sequence	3e-133	484			no significant hit
	EH664982	GQ377441.1	(Populus tomentosa x P. bolleana) x P. tomentosa WRKY transcription factor 21 mRNA, complete cds	0.0002	57.2			no significant hit
	EH664983	XM_002323032.1	Populus trichocarpa predicted protein, mRNA	1e-31	147		AP000371.1	Arabidopsis thaliana genomic DNA, chromosome 3, TAC clone: K16N12	0.027	42.8
	EH664984	XM_002534015.1	Ricinus communis Eukaryotic initiation factor iso-4F subunit p82-34, putative, mRNA	1e-57	233		NM_127967.3	Arabidopsis thaliana MIF4G domain-containing protein / MA3 domain-containing protein (AT2G24050) mRNA, complete cds	2e-15	86
	EH664985	AF154669.1	Nicotiana tabacum clone PR64 mRNA sequence	4e-87	331			no significant hit
	EH664986	AY286010.1	Nicotiana tabacum callus-expressing factor (CEF1) mRNA, complete cds	0	937		AY085580.1	Arabidopsis thaliana clone 158240 mRNA, complete sequence	6e-17	91.5
	EH664987	AB083684.1	Nicotiana tabacum NtFrk mRNA for fructokinase, partial cds	0	666		NM_115810.3	Arabidopsis thaliana pfkB-type carbohydrate kinase family protein (AT3G59480) mRNA, complete cds	2e-87	325
	EH664988	DQ984138.1	Nicotiana suaveolens methionine synthase mRNA, complete cds	0	672		NM_001125092.1	Arabidopsis thaliana AtMS2 (Arabidopsis thaliana methionine synthase 2) (AtMS2) mRNA, complete cds	1e-121	439
	EH664989	XM_002534333.1	Ricinus communis pak inhibitor skb15, putative, mRNA	3e-32	149		NM_105177.4	Arabidopsis thaliana transducin family protein / WD-40 repeat family protein (AT1G65030) mRNA, complete cds	3e-21	105
	EH664990	XM_002521703.1	Ricinus communis protein with unknown function, mRNA	3e-14	89.7			no significant hit
	EH664991	XM_002519059.1	Ricinus communis Protein ariadne-1, putative, mRNA	3e-33	152		NM_127167.3	Arabidopsis thaliana zinc finger protein-related (AT2G16090) mRNA, complete cds	1e-32	143
	EH664992	XM_002524306.1	Ricinus communis nucleotide binding protein, putative, mRNA	2e-54	223		NM_116813.3	Arabidopsis thaliana transducin family protein / WD-40 repeat family protein (AT4G07410) mRNA, complete cds	7e-54	214
	EH664993	EU243336.1	Nicotiana benthamiana bypass1 mRNA, complete cds	2e-167	598		NM_130171.3	Arabidopsis thaliana unknown protein (AT2G46080) mRNA, complete cds	3e-14	82.4
	EH664994	no significant hits					AK229477.1	Arabidopsis thaliana mRNA for cellulose synthase, partial cds, clone: RAFL16-89-B01	0.027	42.8
	EH664995	no significant hits						no significant hit
	EH664996	AJ582651.1	Nicotiana tabacum mRNA for hydroxycinnamoyl CoA quinate transferase (hqt gene)	5e-132	480			no significant hit
	EH664997	BN000611.1	TPA: TPA_inf: Oryza sativa (japonica cultivar-group) prx82 gene for class III peroxidase 82 precursor, exons 1-2	0.0006	55.4		NM_127455.3	Arabidopsis thaliana peroxidase, putative (AT2G18980) mRNA, complete cds	0.0006	48.2
	EH664998	XM_002331487.1	Populus trichocarpa predicted protein, mRNA	1e-56	230		NM_104913.3	Arabidopsis thaliana unknown protein (AT1G62330) mRNA, complete cds	1e-37	159
	EH664999	XM_002518477.1	Ricinus communis Pectinesterase precursor, putative, mRNA	0.007	51.8			no significant hit
	EH665000	AJ717828.1	Nicotiana tabacum cDNA-AFLP-fragment BSTT1-32-185, cultivar Bright Yellow 2	3.6	42.8			no significant hit
	EH665001	XM_002531308.1	Ricinus communis glycosyltransferase, putative, mRNA	2e-59	239		NM_120200.3	Arabidopsis thaliana SQD2 (SULFOQUINOVOSYLDIACYLGLYCEROL 2); UDP-sulfoquinovose:DAG sulfoquinovosyltransferase/ transferase, transferring glycosyl > (SQD2) mRNA, complete cds	1e-37	159
	EH665002	no significant hits						no significant hit
	EH665003	no significant hits					AK229008.1	Arabidopsis thaliana mRNA for ARG1 protein, complete cds, clone: RAFL16-30-O10	0.027	42.8
	EH665004	no significant hits						no significant hit
	EH665005	XM_002327259.1	Populus trichocarpa predicted protein, mRNA	5e-11	78.8			no significant hit
	EH665006	XM_002299599.1	Populus trichocarpa predicted protein, mRNA	2e-35	159		NM_104114.2	Arabidopsis thaliana coatomer protein complex, subunit beta 2 (beta prime), putative (AT1G52360) mRNA, complete cds	3e-27	125
	EH665007	DQ887081.1	Arachis hypogaea tryptophan synthase alpha chain mRNA, partial cds	5e-68	268		NM_116495.3	Arabidopsis thaliana tryptophan synthase, alpha subunit, putative (AT4G02610) mRNA, complete cds	1e-57	226							23919	24072	2e-55	226
	EH665008	no hits						no significant hit
	EH665009	U15933.1	Nicotiana tabacum ascorbate peroxidase (APX) mRNA, complete cds	1e-126	462		BX814227.1	Arabidopsis thaliana Full-length cDNA Complete sequence from clone GSLTFB62ZB01 of Flowers and buds of strain col-0 of Arabidopsis thaliana (thale cress)	1e-07	60.8
	EH665010	BT013422.1	Lycopersicon esculentum clone 132061R, mRNA sequence	1e-165	592		NM_125485.3	Arabidopsis thaliana COB (COBRA) (COB) mRNA, complete cds	5e-81	304
	EH665011	NM_105146.5	Arabidopsis thaliana alcohol dehydrogenase, putative (AT1G64710) mRNA, complete cds	8e-47	197		NM_105146.5	Arabidopsis thaliana alcohol dehydrogenase, putative (AT1G64710) mRNA, complete cds	5e-49	197
	EH665012	D85912.1	Nicotiana tabacum mRNA for cytosolic ascorbate peroxidase, complete cds	3e-102	381		BX815873.1	Arabidopsis thaliana Full-length cDNA Complete sequence from clone GSLTPGH14ZC09 of Hormone Treated Callus of strain col-0 of Arabidopsis thaliana (thale cress)	2e-35	152
	EH665013	EF470290.1	Mirabilis jalapa ubiquitin ligase (XB3) mRNA, complete cds	5e-30	141		NM_128443.3	Arabidopsis thaliana ankyrin repeat family protein (AT2G28840) mRNA, complete cds	1e-31	140
	EH665014	XM_002518879.1	Ricinus communis Alcohol dehydrogenase, putative, mRNA	6e-54	221			no significant hit
	EH665015	FJ617201.1	Tamarix hispida putative peroxidase (POD8) mRNA, partial cds	2e-29	140		NM_123378.2	Arabidopsis thaliana peroxidase, putative (AT5G40150) mRNA, complete cds	5e-24	122
	EH665016	AK246756.1	Solanum lycopersicum cDNA, clone: FC23AC10, HTC in fruit	4e-126	461		NM_202500.2	Arabidopsis thaliana 60S ribosomal protein L22-2 (RPL22B) (AT3G05560) mRNA, complete cds	2e-68	262
	EH665017	AY422690.1	Nicotiana attenuata tissue-type shoot beta-tubulin (TUB) mRNA, complete cds	0	818		NM_106228.2	Arabidopsis thaliana TUB1 (tubulin beta-1 chain); structural molecule (TUB1) mRNA, complete cds	3e-121	437
	EH665018	BT014170.1	Lycopersicon esculentum clone 133309F, mRNA sequence	9e-90	340			no significant hit
	EH665019	AJ428214.1	Nicotiana plumbaginifolia mRNA for SDL-1 protein (sdl-1 gene)	0	735		NM_111689.4	Arabidopsis thaliana ABI8/ELD1/KOB1 (KOBITO) (ABI8/ELD1/KOB1) mRNA, complete cds	6e-80	300
	EH665020	X79053.1	S. tuberosum met3-2 mRNA for ATP-sulfate adenylyltransferase	1e-25	127			no significant hit
	EH665021	no significant hits						no significant hit
	EH665022	no significant hits						no significant hit
	EH665023	AK247379.1	Solanum lycopersicum cDNA, clone: LEFL1010AB12, HTC in leaf	5e-49	205		NM_128319.3	Arabidopsis thaliana SKD1 (SUPPRESSOR OF K+ transport GROWTH DEFECT1); ATP binding / nucleoside-triphosphatase/ nucleotide binding (SKD1) mRNA, complete cds	2e-09	73.4
	EH665024	BX470099.5	Zebrafish DNA sequence from clone DKEY-14P11 in linkage group 23, complete sequence	5e-05	59			no significant hit
	EH665025	AC215429.2	Solanum lycopersicum chromosome 2 clone C02HBa0228I09, complete sequence	4e-50	208			no significant hit
	EH665026	XM_002313905.1	Populus trichocarpa predicted protein, mRNA	6e-54	221		U93215.3	Arabidopsis thaliana chromosome 2 BAC T6B20 genomic sequence, complete sequence	1e-07	60.8
	EH665027	AB055502.1	Nicotiana tabacum NtUGPase mRNA for UDP-glucose pyrophosphorylase, partial cds	0	843		BX823422.1	Arabidopsis thaliana Full-length cDNA Complete sequence from clone GSLTLS38ZA03 of Adult vegetative tissue of strain col-0 of Arabidopsis thaliana (thale cress)	7e-111	403
	EH665028	X79794.1	N.tabacum mRNA pNLA-35	6e-105	390		NM_117213.3	Arabidopsis thaliana EIF3A (eukaryotic translation initiation factor 3A) (EIF3A) mRNA, complete cds	7e-35	150
	EH665029	AC198622.3	Pan troglodytes BAC clone CH251-505O18 from chromosome 7, complete sequence	0.007	51.8			no significant hit
	EH665030	Z24742.1	L.esculentum S-adenosyl-L-methionine synthetase mRNA, complete CDS	0	693		X53323.1	A.thaliana DNA for S-adenosylmethionine synthetase gene sam-1	2e-131	471
	EH665031	AP006110.1	Lotus japonicus genomic DNA, chromosome 1, clone: LjT39G11, TM0195b, complete sequence	0.023	50			no significant hit
	EH665032	no significant hits						no significant hit
	EH665033	AY480020.1	Capsicum annuum putative elongation factor 1B alpha-subunit mRNA, partial sequence	5e-163	583		NM_121956.3	Arabidopsis thaliana elongation factor 1B alpha-subunit 2 (eEF1Balpha2) (AT5G19510) mRNA, complete cds	2e-49	199							3	271	1e-101	379
	EH665034	AK246867.1	Solanum lycopersicum cDNA, clone: FC26DF05, HTC in fruit	3e-115	425		NM_115259.4	Arabidopsis thaliana universal stress protein (USP) family protein (AT3G53990) mRNA, complete cds	3e-40	169
	EH665035	AY740530.1	Nicotiana tabacum Fas-associated factor-like protein mRNA, partial cds	5e-43	185			no significant hit
	EH665036	X65117.1	N.plumbaginifolia mRNA for RNA binding protein 31	0	657		NM_180361.2	Arabidopsis thaliana CP29 (chloroplast 29 kDa ribonucleoprotein); RNA binding / poly(U) binding (CP29) mRNA, complete cds	3e-21	105
	EH665037	AB053092.1	Nicotiana tabacum TBK4 mRNA for kinesin-like polypeptides 4, partial cds	2e-28	136		NM_001125671.1	Arabidopsis thaliana kinesin motor family protein (AT4G38950) mRNA, complete cds	1e-07	60.8
	EH665038	AF127243.1	Nicotiana tabacum S-adenosyl-L-methionine synthetase (SAMS) mRNA, complete cds	0	783		M33217.1ATHSAM2	A.thaliana S-adenosylmethionine synthetase 2 (sam-2) gene, complete cds	8e-85	316
	EH665039	AB176525.1	Nicotiana tabacum mat1 mRNA for malonyltransferase, complete cds	0	668			no significant hit
	EH665040	XM_002520518.1	Ricinus communis fumarylacetoacetate hydrolase, putative, mRNA	3e-08	69.8		NM_112086.3	Arabidopsis thaliana unknown protein (AT3G12510) mRNA, complete cds	0.027	42.8
	EH665041	XM_002513888.1	Ricinus communis S-adenosylmethionine-dependent methyltransferase, putative, mRNA	2e-73	286		NM_106474.4	Arabidopsis thaliana TSD2 (TUMOROUS SHOOT DEVELOPMENT 2); methyltransferase (TSD2) mRNA, complete cds	7e-35	150
	EH665042	AJ719105.1	Nicotiana tabacum cDNA-AFLP-fragment BSTT1-23-320, cultivar Bright Yellow 2	2e-10	77			no significant hit
	EH665043	AY007226.2	Lycopersicon esculentum phosphoenolpyruvate carboxykinase mRNA, complete cds	2e-34	156			no significant hit
	EH665044	XM_002526383.1	Ricinus communis leucyl-tRNA synthetase, putative, mRNA	2e-74	289		AC015445.3F2J10	Sequence of BAC F2J10 from Arabidopsis thaliana chromosome 1, complete sequence	3e-52	208
	EH665045	AY619947.1	Nicotiana tabacum ADH-like UDP-glucose dehydrogenase mRNA, complete cds	2e-46	196			no significant hit
	EH665046	no significant hits						no significant hit
	EH665047	XM_002532617.1	Ricinus communis Grave disease carrier protein, putative, mRNA	3e-103	385		NM_116340.3	Arabidopsis thaliana mitochondrial substrate carrier family protein (AT4G01100) mRNA, complete cds	4e-57	224
	EH665048	AB359921.1	Solanum lycopersicum LeSSADH mRNA for succinic semialdehyde dehydrogenase, complete cds	3e-45	192		NM_119624.2	Arabidopsis thaliana transporter (AT4G34580) mRNA, complete cds	0.008	44.6
	EH665049	no hits						no significant hit
	EH665050	XM_002304131.1	Populus trichocarpa predicted protein, mRNA	3e-08	69.8		NM_112424.3	Arabidopsis thaliana unknown protein (AT3G15560) mRNA, complete cds	1e-05	53.6
	EH665051	XM_002324483.1	Populus trichocarpa predicted protein, mRNA	7e-28	134		AL161577.2	Arabidopsis thaliana DNA chromosome 4, contig fragment No. 73	8e-22	107
	EH665052	AF545063.1	Lycopersicon esculentum putative dehydrogenase (PYD1A) mRNA, complete cds	8e-97	363		NM_112662.3	Arabidopsis thaliana dihydroorotate dehydrogenase family protein / dihydroorotate oxidase family protein (AT3G17810) mRNA, complete cds	2e-22	109
	EH665053	FJ979826.1	Nicotiana tabacum cultivar Samsun NN enolase mRNA, complete cds	0	830		NM_129209.3	Arabidopsis thaliana LOS2 (Low expression of osmotically responsive genes 1); phosphopyruvate hydratase (LOS2) mRNA, complete cds	5e-125	450
	EH665054	AB053092.1	Nicotiana tabacum TBK4 mRNA for kinesin-like polypeptides 4, partial cds	3e-33	152		NM_001036308.2	Arabidopsis thaliana kinesin motor family protein (AT2G21300) mRNA, complete cds	2e-15	86
	EH665055	AL672221.14	Mouse DNA sequence from clone RP23-57B14 on chromosome X Contains the Pou3f4 gene for POU domain class 3 transcription factor 4 and one CpG island, complete sequence	0.023	50			no significant hit
	EH665056	XM_002531419.1	Ricinus communis conserved hypothetical protein, mRNA	1e-24	123			no significant hit
	EH665057	XM_002524221.1	Ricinus communis DAG protein, chloroplast precursor, putative, mRNA	1e-13	87.8		NM_001084240.1	Arabidopsis thaliana unknown protein (AT1G53260) mRNA, complete cds	4e-13	78.8
	EH665058	DQ985810.1	Citrus junos Fe(III)-chelate reductase mRNA, complete cds	1e-19	107			no significant hit
	EH665059	AY740530.1	Nicotiana tabacum Fas-associated factor-like protein mRNA, partial cds	2e-21	113			no significant hit									1	84	2e-21	113
	EH665060	NM_001132160.1	Pongo abelii coiled-coil alpha-helical rod protein 1 (CCHCR1), mRNA >emb|CR858888.1| Pongo abelii mRNA; cDNA DKFZp469C2326 (from clone DKFZp469C2326)	4e-25	125		AJ001753.1	Arabidopsis thaliana mRNA for Inositol 1,3,4-Trisphosphate 5/6 Kinase	1e-05	53.6
	EH665061	BT014348.1	Lycopersicon esculentum clone 133623F, mRNA sequence	1e-126	462		BX831378.1	Arabidopsis thaliana Full-length cDNA Complete sequence from clone GSLTLS84ZD11 of Adult vegetative tissue of strain col-0 of Arabidopsis thaliana (thale cress)	7e-35	150
	EH665062	XM_002515988.1	Ricinus communis protein disulfide isomerase, putative, mRNA	2e-40	176		BX824112.1	Arabidopsis thaliana Full-length cDNA Complete sequence from clone GSLTPGH23ZC02 of Hormone Treated Callus of strain col-0 of Arabidopsis thaliana (thale cress)	9e-34	147
	EH665063	DQ423019.2	Nicotiana tomentosiformis cultivar TA3349	2e-98	369		NM_126508.4	Arabidopsis thaliana FLA7 (FLA7) mRNA, complete cds	9e-21	104							5	361	2e-98	369
	EH665064	XM_002510579.1	Ricinus communis estradiol 17 beta-dehydrogenase, putative, mRNA	9e-27	131			no significant hit
	EH665065	AF154647.1	Nicotiana tabacum clone PR32 mRNA sequence	3e-96	361		AY086967.1	Arabidopsis thaliana clone 3001 mRNA, complete sequence	3e-59	232							352	440	2e-22	116
	EH665066	XM_001315088.1	Trichomonas vaginalis G3 hypothetical protein (TVAG_169020) partial mRNA	0.012	46.4			no significant hit
	EH665067	XM_002512666.1	Ricinus communis U2 small nuclear ribonucleoprotein A, putative, mRNA	3e-20	109		NM_100848.4	Arabidopsis thaliana U2A' (U2 small nuclear ribonucleoprotein A); protein binding (U2A') mRNA, complete cds	1e-19	100
	EH665068	AJ504732.1	Nicotiana tabacum mRNA for bromodomain-containing RNA-binding protein 2 (brp2 gene)	2e-144	517			no significant hit
	EH665069	U12573.1	Catharanthus roseus S-adenosyl-L-methionine decarboxylase proenzyme mRNA, complete cds	6e-10	75.2		NM_001125085.1	Arabidopsis thaliana CPuORF9 (Conserved peptide upstream open reading frame 9) (CPuORF9) mRNA, complete cds	1e-07	60.8							1743	2055	6e-32	143
	EH665070	XM_002528055.1	Ricinus communis ADP,ATP carrier protein, putative, mRNA	9e-71	277		NM_115046.5	Arabidopsis thaliana mitochondrial substrate carrier family protein (AT3G51870) mRNA, complete cds	1e-63	246
	EH665071	XM_002316991.1	Populus trichocarpa predicted protein, mRNA	2e-09	73.4			no significant hit
	EH665072	XM_002322592.1	Populus trichocarpa predicted protein, mRNA	3e-20	109		BT046115.1	Arabidopsis thaliana unknown protein (At2g35030) mRNA, complete cds	2e-17	93.3
	EH665073	AC133089.4	Mus musculus BAC clone RP24-165M3 from chromosome 19, complete sequence	2e-05	55.4			no significant hit
	EH665074	AP010262.1	Solanum lycopersicum DNA, chromosome 8, clone: C08SLe0067C21, complete sequence	2e-51	208			no significant hit
	EH665075	no significant hits						no significant hit
	EH665076	XM_002526448.1	Ricinus communis 40S ribosomal protein S11, putative, mRNA	4e-44	188		NM_119226.3	Arabidopsis thaliana 40S ribosomal protein S11 (RPS11B) (AT4G30800) mRNA, complete cds	9e-34	147
	EH665077	AM270368.1	Aspergillus niger contig An16c0160, complete genome	0.012	46.4			no significant hit
	EH665078	EF647606.2	Solanum lycopersicum chromosome 9 clone C09HBa0168F14, complete sequence	2e-19	102			no significant hit
	EH665079	AF335551.1	Phaseolus vulgaris TGF-beta receptor-interacting protein 1 mRNA, complete cds	5e-71	273		NM_130192.4	Arabidopsis thaliana eukaryotic translation initiation factor 3 subunit 2, putative / eIF-3 beta, putative / eIF3i, putative (AT2G46290) mRNA, complete cds	2e-60	235
	EH665080	AJ561117.1	Crassostrea gigas mRNA for ribosomal protein S10	8e-05	53.6			no significant hit
	EH665081	BT014054.1	Lycopersicon esculentum clone 133151F, mRNA sequence	2e-101	374		NM_101790.3	Arabidopsis thaliana unknown protein (AT1G19330) mRNA, complete cds	5e-37	158
	EH665082	AF154647.1	Nicotiana tabacum clone PR32 mRNA sequence	3e-124	450		AY086967.1	Arabidopsis thaliana clone 3001 mRNA, complete sequence	2e-85	318
	EH665083	XM_001615943.1	Plasmodium vivax SaI-1 vesicle-associated membrane protein partial mRNA	0.003	48.2		NM_122421.2	Arabidopsis thaliana CYP71B11 (cytochrome P450, family 71, subfamily B, polypeptide 11); oxygen binding (CYP71B11) mRNA, complete cds	0.027	42.8
	EH665084	no hits						no significant hit
	EH665085	AF302931.1	Lycopersicon esculentum plastid quinol oxidase mRNA, complete cds	6e-133	479		NM_118352.3	Arabidopsis thaliana IM (IMMUTANS) (IM) mRNA, complete cds	3e-20	102
	EH665086	AJ718099.1	Nicotiana tabacum cDNA-AFLP-fragment BSTT3-31-215, cultivar Bright Yellow 2	9e-15	91.5			no significant hit									161	68	3e-16	91.5
	EH665087	AY619947.1	Nicotiana tabacum ADH-like UDP-glucose dehydrogenase mRNA, complete cds	0	726		AY088010.1	Arabidopsis thaliana clone 4033 mRNA, complete sequence	9e-72	273
	EH665088	no significant hits						no significant hit
	EH665089	AY258007.1	Nicotiana tabacum TGB12K interacting protein 2 (TIP2) mRNA, complete cds	1e-59	237			no significant hit
	EH665090	no significant hits						no significant hit
	EH665091	XM_002529943.1	Ricinus communis 40S ribosomal protein sa, putative, mRNA	1e-153	553		X69056.1	A.thaliana mRNA for laminin receptor homologue	1e-139	499
	EH665092	XM_002512392.1	Ricinus communis DNA binding protein, putative, mRNA	2e-30	143		NM_180186.2	Arabidopsis thaliana transcription factor, putative / zinc finger (C3HC4 type RING finger) family protein (AT3G05545) mRNA, complete cds	6e-17	91.5
	EH665093	XM_002329527.1	Populus trichocarpa predicted protein, mRNA	2e-24	123		NM_117896.2	Arabidopsis thaliana unknown protein (AT4G17870) mRNA, complete cds	1e-25	120
	EH665094	FJ228482.1	Solanum lycopersicum cultivar Amateur aminoaldehyde dehydrogenase 2 (amadh2) mRNA, complete cds	0	861		NM_106150.3	Arabidopsis thaliana ALDH10A8 (Aldehyde dehydrogenase 10A8); 3-chloroallyl aldehyde dehydrogenase (ALDH10A8) mRNA, complete cds	4e-57	224
	EH665095	EU647214.1	Nicotiana tabacum plastid transketolase mRNA, complete cds; nuclear gene for plastid product	0	852		NM_115939.2	Arabidopsis thaliana transketolase, putative (AT3G60750) mRNA, complete cds	4e-63	244
	EH665096	AJ246013.1	Capsicum annuum mRNA for partial glyceraldehyde-3-phosphate dehydrogenase, subunit GapCp	0	814		NM_106601.3	Arabidopsis thaliana GAPCP-1; glyceraldehyde-3-phosphate dehydrogenase (GAPCP-1) mRNA, complete cds	4e-133	477
	EH665097	AY619947.1	Nicotiana tabacum ADH-like UDP-glucose dehydrogenase mRNA, complete cds	0	966		NM_106362.2	Arabidopsis thaliana ADH1 (ALCOHOL DEHYDROGENASE 1) (ADH1) mRNA, complete cds	4e-88	327
	EH665098	AJ417876.1	Nicotiana tabacum mRNA for IAA9 protein	0	913		NM_179697.3	Arabidopsis thaliana IAA8 (indoleacetic acid-induced protein 8); transcription factor (IAA8) mRNA, complete cds	2e-09	66.2
	EH665099	AF097667.1	Mesembryanthemum crystallinum protein phosphatase 2C homolog (PP2C) mRNA, complete cds	2e-124	455		NM_114996.3	Arabidopsis thaliana protein phosphatase 2C, putative / PP2C, putative (AT3G51370) mRNA, complete cds	1e-69	266
	EH665100	AF233342.1	Solanum tuberosum DNA-binding protein p24 mRNA, complete cds	4e-104	385		NM_001084403.1	Arabidopsis thaliana ATWHY3/PTAC11 (A. THALIANA WHIRLY 3) (ATWHY3/PTAC11) mRNA, complete cds	3e-33	145
	EH665101	XM_002526896.1	Ricinus communis ATP synthase mitochondrial F1 complex assembly factor 2, mitochondrial precursor, putative, mRNA	7e-54	221		NM_123431.3	Arabidopsis thaliana ATP12 protein-related (AT5G40660) mRNA, complete cds	2e-54	215
	EH665102	AJ717828.1	Nicotiana tabacum cDNA-AFLP-fragment BSTT1-32-185, cultivar Bright Yellow 2	2e-27	131		AB025621.1	Arabidopsis thaliana genomic DNA, chromosome 5, P1 clone:MFG13	0.027	42.8
	EH665103	EU124732.1	Solanum lycopersicum chromosome 3 clone C03HBa0030O03, complete sequence	2e-58	233		AC002328.2AC002328	Genomic sequence for Arabidopsis thaliana BAC F20N2 from chromosome I, complete sequence	0.008	44.6
	EH665104	DQ099545.1	Petunia x hybrida cytochrome P450 NADPH-reductase (PR2) mRNA, complete cds	0	691		NM_179141.2	Arabidopsis thaliana ATR2 (ARABIDOPSIS P450 REDUCTASE 2) (ATR2) mRNA, complete cds	3e-78	295
	EH665105	AM746200.1	Nicotiana tabacum partial mRNA for glutamyl tRNA Reductase (hemA gene)	0	935		AK226332.1	Arabidopsis thaliana mRNA for hypothetical protein, complete cds, clone: RAFL05-14-I09	1e-43	179
	EH665106	AY935509.1	Populus tremula x Populus tremuloides secondary cell wall-related glycosyltransferase family 14 mRNA, complete cds	3e-42	179		NM_111240.1	Arabidopsis thaliana UNE7 (unfertilized embryo sac 7); acetylglucosaminyltransferase/ transferase, transferring glycosyl groups (UNE7) mRNA, complete cds	2e-22	109
	EH665107	D83583.1	Nicotiana tabacum mRNA for sulfite reductase, complete cds	0	809		NM_120541.3	Arabidopsis thaliana SIR (sulfite reductase); sulfite reductase (ferredoxin) (SIR) mRNA, complete cds	2e-30	136
	EH665108	AB218598.1	Solanum lycopersicum LeCNX61.0 mRNA for calnexin-like protein, complete cds	0	731		U08315.1ATU08315	Arabidopsis thaliana Columbia calnexin homolog gene, complete cds	7e-130	466
	EH665109	XM_002304337.1	Populus trichocarpa predicted protein, mRNA	1e-94	356		NM_001125906.1	Arabidopsis thaliana CPuORF24 (Conserved peptide upstream open reading frame 24) (CPuORF24) mRNA, complete cds	8e-79	297
	EH665110	XM_651036.2	Entamoeba histolytica HM-1:IMSS hypothetical protein, conserved, mRNA	4e-07	66.2		AC003952.2AC003952	Arabidopsis thaliana chromosome II section 104 of 255 of the complete sequence. Sequence from clones T13L16	1e-06	57.2
	EH665111	XM_002533974.1	Ricinus communis protein-tyrosine phosphatase 1, plants, putative, mRNA	4e-95	358		NM_105844.3	Arabidopsis thaliana PTP1 (PROTEIN TYROSINE PHOSPHATASE 1) (PTP1) mRNA, complete cds	5e-87	324
	EH665112	XM_002513356.1	Ricinus communis yth domain-containing protein, putative, mRNA	2e-67	266		NM_001035613.1	Arabidopsis thaliana ECT2 (ECT2) mRNA, complete cds	3e-07	59
	EH665113	XM_002331424.1	Populus trichocarpa predicted protein, mRNA	6e-49	205		NM_001123862.1	Arabidopsis thaliana T-complex protein 11 (AT1G22930) mRNA, complete cds	5e-18	95.1
	EH665114	no significant hits						no significant hit
	EH665115	XM_002516424.1	Ricinus communis protein phosphatase-2c, putative, mRNA	2e-17	100		NM_119449.1	Arabidopsis thaliana protein phosphatase 2C, putative / PP2C, putative (AT4G32950) mRNA, complete cds	0.0002	50
	EH665116	EF051136.2	Nicotiana tabacum beta tubulin-like mRNA, partial sequence	0	1067		NM_101856.2	Arabidopsis thaliana TUB5 (tubulin beta-5 chain) (TUB5) mRNA, complete cds	2e-148	527
	EH665117	AF107842.1	Nicotiana tabacum putative translationally controlled tumor protein (TCTP1) mRNA, complete cds	0	755		NM_112537.3	Arabidopsis thaliana TCTP (TRANSLATIONALLY CONTROLLED TUMOR PROTEIN) (TCTP) mRNA, complete cds	2e-48	196
	EH665118	no significant hits						no significant hit
	EH665119	X72385.1	D.carota mRNA for B2 protein	3e-71	279		NM_123570.3	Arabidopsis thaliana unknown protein (AT5G42050) mRNA, complete cds	4e-32	141
	EH665120	XM_002524221.1	Ricinus communis DAG protein, chloroplast precursor, putative, mRNA	3e-78	302		NM_112362.3	Arabidopsis thaliana unknown protein (AT3G15000) mRNA, complete cds	1e-76	289
	EH665121	no significant hits						no significant hit
	EH665122	no significant hits						no significant hit
	EH665123	XM_002532915.1	Ricinus communis actin binding protein, putative, mRNA	3e-52	215		NM_128062.3	Arabidopsis thaliana formin homology 2 domain-containing protein / FH2 domain-containing protein (AT2G25050) mRNA, complete cds	9e-34	147
	EH665124	AL844508.1	Plasmodium falciparum 3D7 chromosome 9	0.028	50			no significant hit
	EH665125	XM_002522962.1	Ricinus communis Glucose-6-phosphate/phosphate translocator 1, chloroplast precursor, putative, mRNA	7e-124	453		AY086600.1	Arabidopsis thaliana clone 26107 mRNA, complete sequence	2e-110	401
	EH665126	no significant hits						no significant hit
	EH665127	XM_002456290.1	Sorghum bicolor hypothetical protein, mRNA	2e-162	581		NM_179487.1	Arabidopsis thaliana LOS1 (Low expression of osmotically responsive genes 1); translation elongation factor/ translation factor, nucleic acid bindi> (LOS1) mRNA, complete cds	1e-132	475
	EH665128	XM_002421699.1	Candida dubliniensis CD36 histone acetyltransferase, putative (CD36_26500) mRNA, complete cds	0.028	50			no significant hit
	EH665129	AC123708.17	Mus musculus chromosome 9, clone RP23-366E1, complete sequence	9e-08	66.2		BT004036.1	Arabidopsis thaliana clone RAFL16-04-B09 (R50018) unknown protein (At1g28260) mRNA, complete cds	5e-05	51.8
	EH665130	BT013022.1	Lycopersicon esculentum clone 114261R, mRNA sequence	6e-86	325			no significant hit
	EH665131	AY096801.1	Nicotiana tabacum isolate 2 squalene synthase gene, partial cds	2e-09	71.6			no significant hit
	EH665132	AJ417876.1	Nicotiana tabacum mRNA for IAA9 protein	0	908		AC007020.5	Arabidopsis thaliana chromosome 2 clone T3G21 map g4514, complete sequence	0.002	46.4
	EH665133	CU928194.8	S.lycopersicum DNA sequence from clone LE_HBa-80C9 on chromosome 4, complete sequence	7e-47	196		AP000413.1	Arabidopsis thaliana genomic DNA, chromosome 3, TAC clone: K7L4	0.008	44.6
	EH665134	EU243336.1	Nicotiana benthamiana bypass1 mRNA, complete cds	0	870		NM_130171.3	Arabidopsis thaliana unknown protein (AT2G46080) mRNA, complete cds	8e-28	127
	EH665135	XM_002532913.1	Ricinus communis potassium channel tetramerization domain-containing protein, putative, mRNA	5e-81	311		NM_119242.2	Arabidopsis thaliana potassium channel tetramerisation domain-containing protein (AT4G30940) mRNA, complete cds	7e-54	214
	EH665136	DQ423078.2	Nicotiana tomentosiformis cultivar TA3349	0	994			no significant hit
	EH665137	no significant hits						no significant hit
	EH665138	AB078718.1	Nicotiana sylvestris Nsppc1 gene for phosphoenolpyruvate carboxylase, partial cds	6e-128	466		AY210895.1	Arabidopsis thaliana phosphoenolpyruvate carboxylase mRNA, complete cds	4e-19	98.7
	EH665139	AL844552.4	Mouse DNA sequence from clone RP23-265N10 on chromosome 2 Contains the 3' end of the Arl6ip6 gene for ADP-ribosylation factor-like 6 interacting protein 6, complete sequence	7e-13	84.2		AC006216.1F5F19	Arabidopsis thaliana chromosome 1 BAC F5F19 sequence, complete sequence	3e-07	59							1977	1918	1e-10	77
	EH665140	XM_002524960.1	Ricinus communis RNA-binding protein with multiple splicing, putative, mRNA	7e-67	264		NM_148740.4	Arabidopsis thaliana RNA-binding protein, putative (AT3G21215) mRNA, complete cds	2e-53	212
	EH665141	XM_002320798.1	Populus trichocarpa predicted protein, mRNA	2e-86	329		BX825255.1	Arabidopsis thaliana Full-length cDNA Complete sequence from clone GSLTSIL23ZB09 of Silique of strain col-0 of Arabidopsis thaliana (thale cress)	4e-51	205
	EH665142	AC102219.11	Mus musculus chromosome 15, clone RP24-96K14, complete sequence	5e-12	82.4			no significant hit
	EH665143	AF545063.1	Lycopersicon esculentum putative dehydrogenase (PYD1A) mRNA, complete cds	2e-125	459		NM_112662.3	Arabidopsis thaliana dihydroorotate dehydrogenase family protein / dihydroorotate oxidase family protein (AT3G17810) mRNA, complete cds	1e-37	159							1	429	9e-126	459
	EH665144	AB050846.1	Nicotiana tabacum mRNA for calmodulin NtCaM10, complete cds	0	1094		NM_115539.4	Arabidopsis thaliana CAM3 (CALMODULIN 3); calcium ion binding (CAM3) mRNA, complete cds	1e-138	495
	EH665145	XM_002509870.1	Ricinus communis ATP binding protein, putative, mRNA	8e-41	178		EF197846.1	Arabidopsis halleri miR319a microRNA locus, genomic sequence	3e-27	125
	EH665146	AK248012.1	Solanum lycopersicum cDNA, clone: LEFL2022K08, HTC in fruit	3e-36	161		AL161512.2	Arabidopsis thaliana DNA chromosome 4, contig fragment No. 24	0.027	42.8
	EH665147	AC233644.1	Solanum lycopersicum chromosome 2 clone C02HBa0212C17, complete sequence	2e-154	554			no significant hit
	EH665148	AY622222.1	Ipomoea batatas protein disulfide isomerase mRNA, complete cds	5e-100	374		AK226862.1	Arabidopsis thaliana mRNA for putative thioredoxin, complete cds, clone: RAFL08-19-E03	2e-30	136
	EH665149	XM_002526702.1	Ricinus communis Chaperone protein dnaJ, putative, mRNA	2e-81	313		NM_120773.3	Arabidopsis thaliana ATJ6 (ARABIDOPSIS J-DOMAIN PROTEIN 6); heat shock protein binding / unfolded protein binding (ATJ6) mRNA, complete cds	3e-78	295
	EH665150	AF290201.1	Solanum chacoense plasma membrane intrinsic protein PIP2 mRNA, complete cds	6e-96	360		NM_119676.3	Arabidopsis thaliana PIP3 (PLASMA membrane INTRINSIC PROTEIN 3); water channel (PIP3) mRNA, complete cds	2e-42	176
	EH665151	XM_002517725.1	Ricinus communis 50S ribosomal protein L1p, putative, mRNA	4e-64	255		NM_202757.2	Arabidopsis thaliana ribosomal protein L1 family protein (AT3G63490) mRNA, complete cds	2e-41	172
	EH665152	AF123508.1	Nicotiana tabacum Nt-iaa28 deduced protein mRNA, complete cds	0	881		AK229447.1	Arabidopsis thaliana mRNA for auxin-induced protein, complete cds, clone: RAFL16-78-F23	2e-17	93.3
	EH665153	XM_002520693.1	Ricinus communis protein binding protein, putative, mRNA	5e-50	208		NM_180521.2	Arabidopsis thaliana armadillo/beta-catenin repeat family protein / BTB/POZ domain-containing protein (AT5G19330) mRNA, complete cds	2e-22	109
	EH665154	AF198260.1	Lycopersicon esculentum diacylglycerol kinase (Dgk1) gene, complete cds, alternatively spliced	5e-34	154		EF182890.1	Arabidopsis thaliana clone asmbl_11819 unknown mRNA sequence	2e-11	73.4
	EH665155	XM_002519803.1	Ricinus communis transcription factor IWS1, putative, mRNA	7e-156	560		NM_102946.3	Arabidopsis thaliana unknown protein (AT1G32130) mRNA, complete cds	3e-109	398
	EH665156	AC215393.2	Solanum lycopersicum chromosome 2 clone C02HBa0134G09, complete sequence	0.0004	55.4			no significant hit
	EH665157	AY491535.1	Nicotiana tabacum voucher Et6 mRNA sequence	4e-86	327			no significant hit
	EH665158	no significant hits						no significant hit
	EH665159	no significant hits						no significant hit
	EH665160	no significant hits						no significant hit
	EH665161	XM_002532060.1	Ricinus communis conserved hypothetical protein, mRNA	1e-19	107		AK230394.1	Arabidopsis thaliana mRNA for hypothetical protein, complete cds, clone: RAFL25-16-M12	5e-18	95.1
	EH665162	XM_002530576.1	Ricinus communis chaperone protein DNAj, putative, mRNA	5e-05	59		AK228088.1	Arabidopsis thaliana mRNA for hypothetical protein, complete cds, clone: RAFL14-57-F17	5e-05	51.8
	EH665163	XM_002530954.1	Ricinus communis Protein COBRA precursor, putative, mRNA	1e-94	356		NM_111088.3	Arabidopsis thaliana COBL1 (COBRA-LIKE PROTEIN 1 PRECURSOR) (COBL1) mRNA, complete cds	1e-70	269
	EH665164	XM_002323753.1	Populus trichocarpa predicted protein, mRNA	7e-99	370		NM_100363.4	Arabidopsis thaliana ubiquitin-associated (UBA)/TS-N domain-containing protein (AT1G04850) mRNA, complete cds	9e-72	273
	EH665165	XM_002525214.1	Ricinus communis signal transducer, putative, mRNA	1e-38	170		NM_126144.3	Arabidopsis thaliana phototropic-responsive NPH3 family protein (AT5G67440) mRNA, complete cds	8e-22	107
	EH665166	DQ411823.1	Nicotiana tabacum PII protein mRNA, partial cds	0	655		NM_116421.3	Arabidopsis thaliana GLB1 (glutamine synthetase B1) (GLB1) mRNA, complete cds	5e-50	201
	EH665167	CT030181.13	Mouse DNA sequence from clone RP23-115A18 on chromosome 9, complete sequence	0.016	50			no significant hit
	EH665168	AK247899.1	Solanum lycopersicum cDNA, clone: LEFL2042E02, HTC in fruit	1e-48	203			no significant hit
	EH665169	EF372924.1	Mus musculus Igf2bp1 pseudogene, complete sequence; and B4galnt2 (B4galnt2) gene, complete cds	4e-06	62.6			no significant hit
	EH665170	XM_002526707.1	Ricinus communis pentatricopeptide repeat-containing protein, putative, mRNA	5e-05	59			no significant hit
	EH665171	AF154648.1	Nicotiana tabacum clone PR33 mRNA sequence	0	940		AK226842.1	Arabidopsis thaliana mRNA for putative fructose bisphosphate aldolase, complete cds, clone: RAFL08-13-B03	3e-102	374
	EH665172	BC105829.1	Rattus norvegicus similar to RIKEN cDNA 5830433M19, mRNA (cDNA clone MGC:125002 IMAGE:7382013), complete cds	3e-11	78.8		BX817451.1	Arabidopsis thaliana Full-length cDNA Complete sequence from clone GSLTSIL23ZF09 of Silique of strain col-0 of Arabidopsis thaliana (thale cress)	1e-07	60.8
	EH665173	XM_002274498.1	PREDICTED: Vitis vinifera hypothetical protein LOC100262415 (LOC100262415), mRNA	1e-37	167			no significant hit
	EH665174	AB049815.1	Nicotiana tabacum ipi1 mRNA for isopentenyl diphosphate isomerase 1, complete cds	0	948		NM_121649.5	Arabidopsis thaliana IPP1 (ISOPENTENYL DIPHOSPHATE ISOMERASE 1); isopentenyl-diphosphate delta-isomerase (IPP1) mRNA, complete cds	1e-113	412
	EH665175	AE014816.1	Plasmodium falciparum 3D7 chromosome 14 section 1 of 13 of the complete sequence	3e-10	77			no significant hit
	EH665176	XM_002513447.1	Ricinus communis 40S ribosomal protein S2, putative, mRNA	1e-82	316		AK228054.1	Arabidopsis thaliana mRNA for 40S ribosomal protein S2 homolog, complete cds, clone: RAFL14-55-I04	2e-74	282
	EH665177	XM_002526647.1	Ricinus communis Patellin-6, putative, mRNA	5e-12	82.4			no significant hit
	EH665178	AF154656.1	Nicotiana tabacum clone PR47 mRNA sequence	0	780		NM_112550.4	Arabidopsis thaliana ATEBP/ERF72/RAP2.3 (RELATED TO AP2 3); DNA binding / protein binding / transcription activator/ transcription factor (ATEBP/ERF72/RAP2.3) mRNA, complete cds	5e-24	114							1	458	9e-169	603
	EH665179	AL844504.1	Plasmodium falciparum 3D7 chromosome 5	7e-10	75.2			no significant hit
	EH665180	no significant hits						no significant hit
	EH665181	XM_002310126.1	Populus trichocarpa multicopper oxidase, mRNA	5e-18	102		NM_124220.2	Arabidopsis thaliana SKS3 (SKU5 Similar 3); copper ion binding (SKS3) mRNA, complete cds	3e-08	62.6
	EH665182	DQ984138.1	Nicotiana suaveolens methionine synthase mRNA, complete cds	0	807		AY084559.1	Arabidopsis thaliana clone 111720 mRNA, complete sequence	4e-114	414
	EH665183	X16939.1	Nicotiana tabacum mRNA for endochitinase (EC 3.2.1.14)	0	982		NM_112085.2	Arabidopsis thaliana ATHCHIB (BASIC CHITINASE); chitinase (ATHCHIB) mRNA, complete cds	3e-40	169							15	729	0	971
	EH665184	AC233644.1	Solanum lycopersicum chromosome 2 clone C02HBa0212C17, complete sequence	5e-179	637			no significant hit
	EH665185	AF004233.1	Nicotiana tabacum hydroxy-methyl-glutaryl-coenzyme A reductase (HMGRL) mRNA, complete cds	0	980		AF488597.1	Arabidopsis thaliana clone bHLH064 putative bHLH transcription factor mRNA, complete cds	3e-08	62.6							160	785	0	883
	EH665186	no significant hits						no significant hit
	EH665187	EU937513.1	Solanum arcanum cultivar G 32591 marker U221402 genomic sequence	1e-27	134		NM_129622.3	Arabidopsis thaliana appr-1-p processing enzyme family protein (AT2G40600) mRNA, complete cds	3e-27	125
	EH665188	no significant hits						no significant hit
	EH665189	XM_002509641.1	Ricinus communis NAD dependent epimerase/dehydratase, putative, mRNA	7e-11	78.8		NM_104978.4	Arabidopsis thaliana NRS/ER (NUCLEOTIDE-RHAMNOSE SYNTHASE/EPIMERASE-REDUCTASE) (NRS/ER) mRNA, complete cds	2e-11	73.4
	EH665190	AF396464.1	Pisum sativum cultivar Rondo C2.6 protein (C2.6) mRNA, complete cds	8e-73	284		NM_115259.4	Arabidopsis thaliana universal stress protein (USP) family protein (AT3G53990) mRNA, complete cds	2e-61	239
	EH665191	AB457582.1	Prunus persica GME mRNA for GDP-D-mannose-3',5'-epimerase, complete cds	3e-141	511		NM_122767.3	Arabidopsis thaliana GME (GDP-D-MANNOSE 3',5'-EPIMERASE); GDP-mannose 3,5-epimerase/ NAD binding / catalytic (GME) mRNA, complete cds	7e-130	466
	EH665192	XM_002513091.1	Ricinus communis conserved hypothetical protein, mRNA	4e-77	298		BT026484.1	Arabidopsis thaliana At3g19990 mRNA, complete cds	3e-65	251
	EH665193	XM_002510716.1	Ricinus communis set domain protein, putative, mRNA	1e-06	64.4			no significant hit
	EH665194	EU494958.1	Actinidia deliciosa xyloglucan endotransglucosylase/hydrolase 13 mRNA, complete cds	8e-10	75.2			no significant hit
	EH665195	no significant hits						no significant hit
	EH665196	AF154656.1	Nicotiana tabacum clone PR47 mRNA sequence	0	958		NM_112550.4	Arabidopsis thaliana ATEBP/ERF72/RAP2.3 (RELATED TO AP2 3); DNA binding / protein binding / transcription activator/ transcription factor (ATEBP/ERF72/RAP2.3) mRNA, complete cds	2e-29	132							2	515	0	738
	EH665197	XM_002523436.1	Ricinus communis histidinol dehydrogenase, putative, mRNA	4e-26	129		AL161582.2	Arabidopsis thaliana DNA chromosome 4, contig fragment No. 78	0.027	42.8
	EH665198	XM_002532132.1	Ricinus communis calcineurin B, putative, mRNA	1e-95	360		NM_118791.3	Arabidopsis thaliana ATCBL3 (CALCINEURIN B-LIKE 3) (ATCBL3) mRNA, complete cds	4e-89	331
	EH665199	BC013361.2	Homo sapiens vav 1 guanine nucleotide exchange factor, mRNA (cDNA clone MGC:15356 IMAGE:3842829), complete cds	0.009	51.8		AY035086.1	Arabidopsis thaliana putative alanine aminotransferase (At1g72330) mRNA, partial cds	0.0002	50
	EH665200	AC226506.1	Solanum lycopersicum chromosome 2 clone C02HBa0111M05, complete sequence	6e-64	255			no significant hit
	EH665201	Y11209.1	N.tabacum mRNA for protein disulfide-isomerase precursor	0	679		NM_201979.2	Arabidopsis thaliana ATPDIL2-1/MEE30/UNE5 (PDI-LIKE 2-1); thiol-disulfide exchange intermediate (ATPDIL2-1/MEE30/UNE5) mRNA, complete cds	2e-29	132
	EH665202	FJ997853.1	Capsicum annuum UPA18 mRNA, complete cds	1e-121	446		NM_100605.2	Arabidopsis thaliana C2 domain-containing protein (AT1G07310) mRNA, complete cds	7e-16	87.8
	EH665203	AF146063.1	Nicotiana tabacum clone 4D TAS49 repeat region	0.009	51.8			no significant hit
	EH665204	no significant hits						no significant hit
	EH665205	XM_002327067.1	Populus trichocarpa nbs-lrr resistance protein, mRNA	9e-22	114		NM_119484.4	Arabidopsis thaliana ADR1-L1 (ADR1-LIKE 1); ATP binding / protein binding (ADR1-L1) mRNA, complete cds	1e-13	80.6
	EH665206	XM_002528542.1	Ricinus communis brix domain containing protein, putative, mRNA	0.032	50		NM_113266.3	Arabidopsis thaliana brix domain-containing protein (AT3G23620) mRNA, complete cds	5e-05	51.8
	EH665207	AJ401158.1	Nicotiana tabacum partial mRNA for pectin methylesterase	0	753			no significant hit
	EH665208	no hits						no significant hit
	EH665209	XM_002308154.1	Populus trichocarpa predicted protein, mRNA	9e-22	114			no significant hit
	EH665210	XM_002528740.1	Ricinus communis Zuotin, putative, mRNA	4e-102	381		NM_111978.1	Arabidopsis thaliana DNAJ heat shock N-terminal domain-containing protein / cell division protein-related (AT3G11450) mRNA, complete cds	2e-47	192
	EH665211	no significant hits						no significant hit
	EH665212	no significant hits						no significant hit
	EH665213	AC115803.17	Mus musculus chromosome 8, clone RP23-410F24, complete sequence	0.0009	53.6			no significant hit
	EH665214	BA000042.1	Nicotiana tabacum mitochondrial DNA, complete genome	7e-05	57.2			no significant hit
	EH665215	DQ515925.1	Nicotiana tabacum putative spindle disassembly related protein CDC48 mRNA, complete cds	4e-179	636		NM_115183.3	Arabidopsis thaliana cell division cycle protein 48, putative / CDC48, putative (AT3G53230) mRNA, complete cds	4e-120	434
	EH665216	XM_002303390.1	Populus trichocarpa predicted protein, mRNA	2e-30	143		NM_124677.4	Arabidopsis thaliana unknown protein (AT5G52980) mRNA, complete cds	3e-26	122
	EH665217	D45204.1	Nicotiana tabacum mRNA for S-adenosyl-L-homocysteine hydrolase, complete cds	3e-168	600		AY085669.1	Arabidopsis thaliana clone 16846 mRNA, complete sequence	1e-94	349							57	400	3e-168	600
	EH665218	no significant hits						no significant hit
	EH665219	AJ538437.1	Nicotiana tabacum cDNA-AFLP-fragment BC11-M4-023	5e-95	356		NM_115161.3	Arabidopsis thaliana unknown protein (AT3G53010) mRNA, complete cds	1e-07	60.8
	EH665220	XM_002528752.1	Ricinus communis ATP synthase delta chain, mitochondrial, putative, mRNA	1e-70	277		BX829445.1	Arabidopsis thaliana Full-length cDNA Complete sequence from clone GSLTFB14ZD04 of Flowers and buds of strain col-0 of Arabidopsis thaliana (thale cress)	7e-54	214							50	659	0	677
	EH665221	AJ538659.1	Nicotiana tabacum cDNA-AFLP-fragment BC34-M2-023	1e-08	71.6		AC007187.5	Arabidopsis thaliana chromosome 2 clone F7E22 map mi421, complete sequence	0.0006	48.2							210	98	3e-09	71.6
	EH665222	XM_002526440.1	Ricinus communis 1-phosphatidylinositol-4-phosphate 5-kinase, putative, mRNA	8e-29	138		AY087662.1	Arabidopsis thaliana clone 37462 mRNA, complete sequence	3e-08	62.6
	EH665223	AB120519.2	Nicotiana tabacum NtGPDL mRNA for putative glycerophosphoryl diester phosphodiesterase family protein, complete cds	0	652		NM_124930.3	Arabidopsis thaliana glycerophosphoryl diester phosphodiesterase family protein (AT5G55480) mRNA, complete cds	2e-15	86
	EH665224	X79009.1	N.tabacum eIF-4A10 mRNA	0	881		AK226344.1	Arabidopsis thaliana mRNA for Eukaryotic Initiation Factor 4A-2, complete cds, clone: RAFL05-15-K12	1e-89	333
	EH665225	no significant hits					AP000378.1	Arabidopsis thaliana genomic DNA, chromosome 5, BAC clone:T4M5	0.027	42.8
	EH665226	XM_001189639.1	PREDICTED: Strongylocentrotus purpuratus hypothetical protein LOC755375 (LOC755375), mRNA	0.0009	53.6		Z97342.2	Arabidopsis thaliana DNA chromosome 4, ESSA I FCA contig fragment No. 7	0.027	42.8
	EH665227	AJ417876.1	Nicotiana tabacum mRNA for IAA9 protein	6e-101	376		NM_180944.2	Arabidopsis thaliana IAA9 (indoleacetic acid-induced protein 9); transcription factor (IAA9) mRNA, complete cds	0.027	42.8
	EH665228	AY496120.1	Capsicum annuum putative lesion-inducing protein mRNA, complete cds	8e-169	601		NM_100314.3	Arabidopsis thaliana lesion inducing protein-related (AT1G04340) mRNA, complete cds	5e-24	114
	EH665229	XM_002512923.1	Ricinus communis coatomer alpha subunit, putative, mRNA	2e-106	396		NM_104882.1	Arabidopsis thaliana coatomer protein complex, subunit alpha, putative (AT1G62020) mRNA, complete cds	7e-92	340
	EH665230	EF379384.1	Actinidia chinensis VTC2-like protein mRNA, complete cds	1e-46	197		NM_124894.4	Arabidopsis thaliana VTC5; galactose-1-phosphate guanylyltransferase (GDP) (VTC5) mRNA, complete cds	2e-16	89.7
	EH665231	AL837509.11	Mouse DNA sequence from clone RP23-44L6 on chromosome 2, complete sequence	2e-05	59			no significant hit
	EH665232	Z93771.1	N.tabacum npp4 mRNA for protein phosphatase type 2A	7e-99	370		NM_105665.3	Arabidopsis thaliana PP2A (SERINE/THREONINE PROTEIN PHOSPHATASE 2A); protein serine/threonine phosphatase (PP2A) mRNA, complete cds	4e-70	268
	EH665233	XM_002309215.1	Populus trichocarpa predicted protein, mRNA	1e-52	217		NM_120720.3	Arabidopsis thaliana NC domain-containing protein (AT5G06370) mRNA, complete cds	5e-30	134
	EH665234	XM_002321793.1	Populus trichocarpa predicted protein, mRNA	2e-11	80.6			no significant hit
	EH665235	no significant hits						no significant hit
	EH665236	AB372272.1	Capsicum chinense mRNA for putative zinc finger family protein, complete cds	7e-151	544		NM_203056.2	Arabidopsis thaliana zinc finger (C3HC4-type RING finger) family protein (AT5G15790) mRNA, complete cds	0.008	44.6
	EH665237	DQ975456.1	Capsicum annuum 26S proteasome subunit RPN7 mRNA, complete cds	1e-148	536		NM_118615.2	Arabidopsis thaliana 26S proteasome regulatory subunit, putative (RPN7) (AT4G24820) mRNA, complete cds	6e-17	91.5
	EH665238	BT014424.1	Lycopersicon esculentum clone 133742F, mRNA sequence	0	664		NM_117881.3	Arabidopsis thaliana RNA recognition motif (RRM)-containing protein (AT4G17720) mRNA, complete cds	1e-45	187
	EH665239	XM_002527640.1	Ricinus communis ATP binding protein, putative, mRNA	4e-77	298		NM_106005.3	Arabidopsis thaliana protein kinase family protein (AT1G73460) mRNA, complete cds	1e-19	100
	EH665240	XM_002522225.1	Ricinus communis BRASSINAZOLE-RESISTANT 2 protein, putative, mRNA	3e-66	262		NM_118005.2	Arabidopsis thaliana brassinosteroid signalling positive regulator-related (AT4G18890) mRNA, complete cds	3e-58	228
	EH665241	XM_002528959.1	Ricinus communis Non-imprinted in Prader-Willi/Angelman syndrome region protein, putative, mRNA	2e-50	210		NM_103169.2	Arabidopsis thaliana permease-related (AT1G34470) mRNA, complete cds	1e-26	123
	EH665242	XM_002331219.1	Populus trichocarpa predicted protein, mRNA	3e-46	196		NM_121583.3	Arabidopsis thaliana pollen Ole e 1 allergen and extensin family protein (AT5G15780) mRNA, complete cds	1e-12	77
	EH665243	XM_002528759.1	Ricinus communis chaperonin containing t-complex protein 1, eta subunit, tcph, putative, mRNA	3e-141	511		NM_112016.4	Arabidopsis thaliana chaperonin, putative (AT3G11830) mRNA, complete cds	1e-119	432
	EH665244	AJ299256.1	Nicotiana tabacum mRNA for malate dehydrogenase (md1 gene)	4e-116	428		NM_123699.3	Arabidopsis thaliana malate dehydrogenase, cytosolic, putative (AT5G43330) mRNA, complete cds	5e-43	178
	EH665245	no significant hits						no significant hit
	EH665246	AC226512.1	Solanum lycopersicum chromosome 2 clone C02HBa0194N24, complete sequence	2e-37	167		NM_001123947.1	Arabidopsis thaliana CPuORF19 (Conserved peptide upstream open reading frame 19) (CPuORF19) mRNA, complete cds	5e-05	51.8							316	726	2e-37	167
	EH665247	U96497.1	Nicotiana sylvestris ATPase beta subunit (nsatp2.2.1) mRNA, nuclear gene encoding mitochondrial protein, complete cds	0	744		NM_120954.2	Arabidopsis thaliana ATP synthase beta chain 2, mitochondrial (AT5G08690) mRNA, complete cds	2e-36	156
	EH665248	XM_002518801.1	Ricinus communis n-rich protein, putative, mRNA	4e-14	89.7		NM_123570.3	Arabidopsis thaliana unknown protein (AT5G42050) mRNA, complete cds	1e-06	57.2
	EH665249	DQ284484.1	Solanum tuberosum clone 183E12 unknown mRNA	7e-30	141			no significant hit
	EH665250	XM_002299335.1	Populus trichocarpa predicted protein, mRNA	2e-106	396		NM_114541.2	Arabidopsis thaliana TOC75-III (translocon outer membrane complex 75-III); P-P-bond-hydrolysis-driven protein transmembrane transporter (TOC75-III) mRNA, complete cds	5e-81	304
	EH665251	XM_002514155.1	Ricinus communis Glucan endo-1,3-beta-glucosidase precursor, putative, mRNA	4e-90	342		AY133637.1	Arabidopsis thaliana AT5g56590/MIK19_3 mRNA, complete cds	2e-53	212
	EH665252	AF004165.1	Lycopersicon pennellii 2-isopropylmalate synthase (lp-ipmsa) mRNA, complete cds	3e-73	286		AK118569.1	Arabidopsis thaliana At1g74040 mRNA for putative 2-isopropylmalate synthase, complete cds, clone: RAFL19-80-C13	5e-30	134
	EH665253	Z56282.1	N.tabacum mRNA for caffeoyl-CoA O-methyltransferase	0	966		NM_119566.4	Arabidopsis thaliana caffeoyl-CoA 3-O-methyltransferase, putative (AT4G34050) mRNA, complete cds	5e-69	264
	EH665254	XM_002532433.1	Ricinus communis mitochondrial phosphate carrier protein, putative, mRNA	7e-55	224		AK227300.1	Arabidopsis thaliana mRNA for putative mitochondrial phosphate translocator protein, complete cds, clone: RAFL13-01-G05	9e-34	147
	EH665255	AF153277.1	Nicotiana tabacum DNA-directed RNA polymerase IIa mRNA, complete cds	0	847		NM_124573.2	Arabidopsis thaliana DNA-directed RNA polymerase II, putative (AT5G51940) mRNA, complete cds	1e-51	206							7	513	0	762
	EH665256	FJ979826.1	Nicotiana tabacum cultivar Samsun NN enolase mRNA, complete cds	5e-63	251		NM_129209.3	Arabidopsis thaliana LOS2 (Low expression of osmotically responsive genes 1); phosphopyruvate hydratase (LOS2) mRNA, complete cds	1e-06	57.2
	EH665257	XM_002546591.1	Candida tropicalis MYA-3404 predicted protein, mRNA	0.032	50		AC003105.3	Arabidopsis thaliana chromosome 2 clone F18A8 map B68, complete sequence	0.008	44.6
	EH665258	AJ538608.1	Nicotiana tabacum cDNA-AFLP-fragment BC3-M41-023	2e-05	60.8		AL161556.2	Arabidopsis thaliana DNA chromosome 4, contig fragment No. 56	8e-09	64.4
	EH665259	XM_002512424.1	Ricinus communis phospholipase d zeta, putative, mRNA	4e-64	255		NM_112553.3	Arabidopsis thaliana PLDP1 (PHOSPHOLIPASE D ZETA1); phospholipase D (PLDP1) mRNA, complete cds	1e-50	203
	EH665260	AB004307.1	Nicotiana tabacum mRNA for ferredoxin-NADP oxidoreductase, complete cds	0	1003		NM_116778.3	Arabidopsis thaliana ATRFNR1 (ROOT FNR 1); oxidoreductase (ATRFNR1) mRNA, complete cds	1e-70	269
	EH665261	AB286176.1	Nicotiana tabacum NtVDAC1 mRNA for voltage-dependent anion channel, complete cds	0	928		AY085248.1	Arabidopsis thaliana clone 1417 mRNA, complete sequence	9e-59	230							16	640	0	691
	EH665262	BT013487.1	Lycopersicon esculentum clone 132171F, mRNA sequence	3e-138	500		NM_112102.2	Arabidopsis thaliana EMB2742 (EMBRYO DEFECTIVE 2742); CTP synthase (EMB2742) mRNA, complete cds	7e-86	320
	EH665263	AY243361.1	Lactuca sativa pectin acetylesterase mRNA, complete cds	1e-73	286		NM_118062.6	Arabidopsis thaliana pectinacetylesterase family protein (AT4G19420) mRNA, complete cds	2e-41	172
	EH665264	AC212431.2	Solanum lycopersicum chromosome 11 clone C11HBa0054I23, complete sequence	7e-122	446		NM_121013.3	Arabidopsis thaliana pectinesterase family protein (AT5G09760) mRNA, complete cds	1e-07	60.8
	EH665265	XM_002517138.1	Ricinus communis ubiquitin-activating enzyme E1c, putative, mRNA	2e-80	309		NM_121923.3	Arabidopsis thaliana ECR1 (E1 C-TERMINAL RELATED 1); small protein activating enzyme (ECR1) mRNA, complete cds	2e-68	262
	EH665266	AJ616994.1	Nicotiana plumbaginifolia cDNA-AFLP fragment, clone Np133	6e-18	102			no significant hit									1	73	3e-18	102
	EH665267	AF234652.1	Mesembryanthemum crystallinum protein kinase MK5 mRNA, complete cds	3e-24	122		BX828115.1	Arabidopsis thaliana Full-length cDNA Complete sequence from clone GSLTPGH54ZA09 of Hormone Treated Callus of strain col-0 of Arabidopsis thaliana (thale cress)	1e-24	116
	EH665268	no significant hits						no significant hit
	EH665269	XM_002315432.1	Populus trichocarpa predicted protein, mRNA	9e-60	241		NM_112626.2	Arabidopsis thaliana RPL3P (ribosomal protein large subunit 3P); structural constituent of ribosome (RPL3P) mRNA, complete cds	5e-49	197
	EH665270	X79137.1	N.tabacum NeIF-4A7 mRNA	0	1068		NM_112246.3	Arabidopsis thaliana EIF4A1 (eukaryotic translation initiation factor 4A-1); ATP-dependent helicase (EIF4A1) mRNA, complete cds	5e-125	450							30	627	0	919
	EH665271	X62500.1	N.tabacum RL2 mRNA for 60S ribosomal protein L2	0	848		NM_119780.2	Arabidopsis thaliana 60S ribosomal protein L8 (RPL8C) (AT4G36130) mRNA, complete cds	2e-99	365
	EH665272	AB472850.1	Nicotiana tabacum 11337 gene, promoter region sequence	2e-28	136		AL161531.2	Arabidopsis thaliana DNA chromosome 4, contig fragment No. 31	0.027	42.8							3693	3802	5e-28	134
	EH665273	XM_002297825.1	Populus trichocarpa predicted protein, mRNA	3e-98	369		NM_124463.3	Arabidopsis thaliana MAB1 (MACCI-BOU); pyruvate dehydrogenase (acetyl-transferring) (MAB1) mRNA, complete cds	3e-84	315
	EH665274	AB193039.1	Nicotiana tabacum NtTOM1 mRNA for tobamovirus multiplication 1, complete cds	6e-126	461		NM_118299.3	Arabidopsis thaliana TOM1 (TOBAMOVIRUS MULTIPLICATION 1) (TOM1) mRNA, complete cds	5e-12	75.2
	EH665275	L08830.1	Tomato BiP (binding protein)/grp78 (glucose-regulated protein, 78 kD) (BiP/grp78) mRNA, complete cds	5e-172	614		NM_180788.2	Arabidopsis thaliana BIP (LUMINAL BINDING PROTEIN); ATP binding (BIP) mRNA, complete cds	2e-118	428
	EH665276	M55190.1	Potato pyrophosphate-fructose 6-phosphate 1-phosphotransferase (PFP) alpha-subunit mRNA, complete cds	9e-99	370		AK229451.1	Arabidopsis thaliana mRNA for putative pyrophosphate-dependent phosphofructokinase alpha subunit, complete cds, clone: RAFL16-80-B15	4e-51	205
	EH665277	AB049815.1	Nicotiana tabacum ipi1 mRNA for isopentenyl diphosphate isomerase 1, complete cds	0	942		NM_111146.3	Arabidopsis thaliana IDI2/IPIAT1/IPP2 (ISOPENTENYL DIPHOSPHATE ISOMERASE 2, ISOPENTENYL PYROPHOSPHATE:DIMETHYLLALLYL PYROPHOSPHATE ISOMERASE 2); is> (IDI2/IPIAT1/IPP2) mRNA, complete cds	1e-101	372							379	1102	0	942
	EH665278	AB024511.2	Nicotiana tabacum mRNA, complete cds, 1290 bp sequence	0	771			no significant hit
	EH665279	AB178954.1	Nicotiana tabacum NtPOX2 mRNA for peroxidase, complete cds	3e-47	199		NM_120616.2	Arabidopsis thaliana peroxidase, putative (AT5G05340) mRNA, complete cds	1e-12	77							281	574	1e-45	194
	EH665280	AM457009.1	Vitis vinifera contig VV78X275353.2, whole genome shotgun sequence	4e-14	89.7		NM_111175.2	Arabidopsis thaliana CSLD3 (CELLULOSE SYNTHASE-LIKE 3); cellulose synthase/ transferase, transferring glycosyl groups (CSLD3) mRNA, complete cds	2e-11	73.4							81	1903	1971	6e-10
	EH665281	no significant hits						no significant hit
	EH665282	L16767.1	Nicotiana tabacum GTP-binding protein (Ran-A1) mRNA, complete cds	0	942		NM_122008.2	Arabidopsis thaliana RAN-1 (RAS RELATED NUCLEAR PROTEIN); GTP binding (RAN-1) mRNA, complete cds	2e-156	554
	EH665283	AM475679.1	Vitis vinifera, whole genome shotgun sequence, contig VV78X082745.9, clone ENTAV 115	9e-10	75.2			no significant hit
	EH665284	X77763.1	N.tabacum NtK-1 mRNA	2e-105	392		AL391254.2	Arabidopsis thaliana DNA chromosome 3, BAC clone F28D10	0.008	44.6
	EH665285	L16767.1	Nicotiana tabacum GTP-binding protein (Ran-A1) mRNA, complete cds	5e-82	315		NM_121468.3	Arabidopsis thaliana protein kinase family protein (AT5G14640) mRNA, complete cds	1e-57	226							114	562	3e-105	392
	EH665286	L16767.1	Nicotiana tabacum GTP-binding protein (Ran-A1) mRNA, complete cds	6e-82	315		NM_122008.2	Arabidopsis thaliana RAN-1 (RAS RELATED NUCLEAR PROTEIN); GTP binding (RAN-1) mRNA, complete cds	5e-30	134
	EH665287	AB178954.1	Nicotiana tabacum NtPOX2 mRNA for peroxidase, complete cds	8e-36	161		NM_120616.2	Arabidopsis thaliana peroxidase, putative (AT5G05340) mRNA, complete cds	1e-12	77
	EH665288	AC215424.2	Solanum lycopersicum chromosome 2 clone C02HBa0213A01, complete sequence	8e-93	351			no significant hit
	EH665289	no hits						no significant hit
	EH665290	XM_002312670.1	Populus trichocarpa predicted protein, mRNA	6e-09	71.6			no significant hit
	EH665291	EF137254.1	Nicotiana benthamiana Impa2 mRNA, complete cds	0	765		NM_117708.2	Arabidopsis thaliana importin alpha-2, putative (IMPA-2) (AT4G16143) mRNA, complete cds	7e-73	277
	EH665292	AC153152.5	Mus musculus BAC clone RP23-78F1 from chromosome 12, complete sequence	8e-10	75.2		AL138651.1	Arabidopsis thaliana DNA chromosome 3, BAC clone T17J13	5e-12	75.2
	EH665293	no significant hits						no significant hit
	EH665294	D45204.1	Nicotiana tabacum mRNA for S-adenosyl-L-homocysteine hydrolase, complete cds	4e-147	531		NM_001084918.1	Arabidopsis thaliana HOG1 (HOMOLOGY-DEPENDENT GENE SILENCING 1) (HOG1) mRNA, complete cds	3e-58	228
	EH665295	XM_002518801.1	Ricinus communis n-rich protein, putative, mRNA	7e-08	68			no significant hit
	EH665296	U04632.1	Nicotiana tabacum Wisconsin 38 vitronectin-like adhesion protein mRNA, complete cds	0	1003		NM_001125992.1	Arabidopsis thaliana elongation factor 1-alpha / EF-1-alpha (AT5G60390) mRNA, complete cds	2e-131	471							964	1671	0	994		20.2F07:	AF154660.1	Nicotiana tabacum clone PR51 mRNA sequence	87.86	725	59	26	16	729	222	928
	EH665297	U04632.1	Nicotiana tabacum Wisconsin 38 vitronectin-like adhesion protein mRNA, complete cds	6e-62	248		NM_100666.3	Arabidopsis thaliana elongation factor 1-alpha / EF-1-alpha (AT1G07920) mRNA, complete cds	7e-35	150
	EH665298	AC155829.5	Mus musculus 10 BAC RP24-534E16 (Roswell Park Cancer Institute (C57BL/6J Male) Mouse BAC Library) complete sequence	0.0002	57.2			no significant hit
	EH665299	AC117502.4	Homo sapiens 12 BAC RP11-159A18 (Roswell Park Cancer Institute Human BAC Library) complete sequence	5e-06	62.6			no significant hit
	EH665300	AK247848.1	Solanum lycopersicum cDNA, clone: LEFL2031D24, HTC in fruit	5e-38	169		AC006201.4	Arabidopsis thaliana chromosome 2 clone T27K22 map c245, complete sequence	0.027	42.8
	EH665301	no hits						no significant hit
	EH665302	AC212791.2	Solanum lycopersicum DNA sequence from clone LE_HBa-193C3 on chromosome 12, complete sequence	2e-10	77			no significant hit
	EH665303	AF154658.1	Nicotiana tabacum clone PR49 mRNA sequence	0	875		NM_105779.3	Arabidopsis thaliana RSW10 (RADIAL SWELLING 10); ribose-5-phosphate isomerase (RSW10) mRNA, complete cds	1e-13	80.6
	EH665304	AE014187.2	Plasmodium falciparum 3D7 chromosome 14, complete sequence	4e-05	59		AC008153.5AC008153	Arabidopsis thaliana chromosome 3 BAC F24K9 genomic sequence, complete sequence	0.008	44.6
	EH665305	XM_002320280.1	Populus trichocarpa predicted protein, mRNA	2e-97	365		NM_116444.3	Arabidopsis thaliana CTP synthase, putative / UTP--ammonia ligase, putative (AT4G02120) mRNA, complete cds	1e-101	372
	EH665306	U04632.1	Nicotiana tabacum Wisconsin 38 vitronectin-like adhesion protein mRNA, complete cds	0	699		NM_100666.3	Arabidopsis thaliana elongation factor 1-alpha / EF-1-alpha (AT1G07920) mRNA, complete cds	1e-157	558
	EH665307	XM_002519644.1	Ricinus communis conserved hypothetical protein, mRNA	5e-60	241		NM_102738.2	Arabidopsis thaliana unknown protein (AT1G29980) mRNA, complete cds	7e-48	194
	EH665308	EU849598.1	Nicotiana benthamiana subtilisin-like protein mRNA, partial cds	2e-69	273		NM_124554.2	Arabidopsis thaliana ATSBT1.3; subtilase (ATSBT1.3) mRNA, complete cds	2e-09	66.2
	EH665309	XM_002525981.1	Ricinus communis Prolactin regulatory element-binding protein, putative, mRNA	2e-22	116		AB005236.1	Arabidopsis thaliana genomic DNA, chromosome 5, P1 clone:MIK22	0.027	42.8
	EH665310	M55190.1	Potato pyrophosphate-fructose 6-phosphate 1-phosphotransferase (PFP) alpha-subunit mRNA, complete cds	3e-123	452		AK229451.1	Arabidopsis thaliana mRNA for putative pyrophosphate-dependent phosphofructokinase alpha subunit, complete cds, clone: RAFL16-80-B15	3e-52	208
	EH665311	DQ526429.1	Eleginops maclovinus mitochondrion, partial genome	0.047	48.2		AC007178.6	Arabidopsis thaliana chromosome 2 clone F3L12 map mi320, complete sequence	0.027	42.8
	EH665312	AC229682.1	Solanum lycopersicum chromosome 12 clone LE_HBa-79B7, complete sequence	5e-14	87.8		AY735562.2	Arabidopsis thaliana chromosome 1 hypothetical protein AT1G73770 mRNA, complete cds, alternatively spliced	5e-05	51.8
	EH665313	AF282970.1	Lycopersicon esculentum putative vacuolar proton ATPase subunit E mRNA, partial cds	4e-137	497		EF182846.1	Arabidopsis thaliana clone asmbl_3484 defensin-like mRNA sequence	8e-79	297
	EH665314	AF113545.1	Nicotiana tabacum vacuole-associated annexin VCaB42 (Anx3) mRNA, complete cds	0	774		NM_103274.3	Arabidopsis thaliana ANNAT1 (ANNEXIN ARABIDOPSIS 1); calcium ion binding / calcium-dependent phospholipid binding (ANNAT1) mRNA, complete cds	8e-28	127
	EH665315	XM_002528917.1	Ricinus communis protein disulfide isomerase, putative, mRNA	6e-72	280		NM_100376.4	Arabidopsis thaliana ATPDIL2-2 (PDI-LIKE 2-2); thiol-disulfide exchange intermediate (ATPDIL2-2) mRNA, complete cds	5e-43	178
	EH665316	CR932963.2	Medicago truncatula chromosome 5 clone mth2-115p22, COMPLETE SEQUENCE	3e-25	125		AC007112.6	Arabidopsis thaliana chromosome 2 clone F24C20 map mi398, complete sequence	0.008	44.6
	EH665317	AF190881.1	Populus tremula x Populus tremuloides PIN1-like auxin transport protein (pin1) mRNA, complete cds	7e-19	104		NM_106017.3	Arabidopsis thaliana PIN1 (PIN-FORMED 1); transporter (PIN1) mRNA, complete cds	7e-10	68
	EH665318	XM_002303573.1	Populus trichocarpa predicted protein, mRNA	0.005	51.8			no significant hit
	EH665319	EU325649.1	Solanum tuberosum D-type cyclin family 3 subgroup 3 (CycD3.3) mRNA, complete cds	3e-36	161		NM_126126.2	Arabidopsis thaliana CYCD3;2 (CYCLIN D3;2); cyclin-dependent protein kinase (CYCD3;2) mRNA, complete cds	1e-18	96.9
	EH665320	AC134441.4	Mus musculus BAC clone RP24-544J6 from chromosome 5, complete sequence	3e-05	59		EU162612.1	Arabidopsis cebennensis clone contig44 BAC sequence	0.027	42.8
	EH665321	XM_002303981.1	Populus trichocarpa 10-formyltetrahydrofolate synthetase (FTHFS2), mRNA	2e-58	235		NM_103931.3	Arabidopsis thaliana THFS (10-FORMYLTETRAHYDROFOLATE SYNTHETASE); ATP binding / formate-tetrahydrofolate ligase (THFS) mRNA, complete cds	2e-41	172
	EH665322	BT013399.1	Lycopersicon esculentum clone 135708R, mRNA sequence	4e-73	284		NM_128872.2	Arabidopsis thaliana SAR1 (SYNAPTOBREVIN-RELATED PROTEIN 1) (SAR1) mRNA, complete cds	7e-10	68
	EH665323	Y12536.1	N.tabacum DNA fragment next to a T-DNA insert, clone H83 right	0.019	50			no significant hit
	EH665324	XM_002312937.1	Populus trichocarpa auxin influx carrier component (PtrAUX6), mRNA	1e-149	538		NM_127675.2	Arabidopsis thaliana amino acid permease, putative (AT2G21050) mRNA, complete cds	8e-123	443
	EH665325	Y11209.1	N.tabacum mRNA for protein disulfide-isomerase precursor	0	836		NM_201979.2	Arabidopsis thaliana ATPDIL2-1/MEE30/UNE5 (PDI-LIKE 2-1); thiol-disulfide exchange intermediate (ATPDIL2-1/MEE30/UNE5) mRNA, complete cds	2e-61	239
	EH665326	AF051134.1	Macfadyena unguis-cati acyl-ACP desaturase (fad1) mRNA, complete cds	7e-63	250			no significant hit
	EH665327	DQ341174.1	Solanum tuberosum cinnamic acid 4-hydroxylase gene, complete cds	4e-111	410		AM887624.1	Arabidopsis thaliana C4H gene for cinnamate-4-hydroxylase, ecotype Ri-0, exons 1-3	4e-44	181
	EH665328	XM_002526499.1	Ricinus communis Ras-GTPase-activating protein-binding protein, putative, mRNA	2e-52	215		NM_123763.2	Arabidopsis thaliana nuclear transport factor 2 (NTF2) family protein / RNA recognition motif (RRM)-containing protein (AT5G43960) mRNA, complete cds	1e-31	140
	EH665329	AJ417876.1	Nicotiana tabacum mRNA for IAA9 protein	0	765		NM_100350.3	Arabidopsis thaliana protein kinase family protein (AT1G04700) mRNA, complete cds	0.008	44.6
	EH665330	AJ243340.1	Lycopersicon esculentum mRNA for expansin9 (exp9 gene)	6e-26	127			no significant hit
	EH665331	XM_002310126.1	Populus trichocarpa multicopper oxidase, mRNA	1e-74	289		NM_126091.3	Arabidopsis thaliana SKS17 (SKU5 Similar 17); copper ion binding / oxidoreductase (SKS17) mRNA, complete cds	1e-63	246
	EH665332	DQ350325.1	Nicotiana tabacum clone D248-AA6 CYP98A33v1 mRNA, complete cds	0	746		AK226377.1	Arabidopsis thaliana mRNA for cytochrome P450 like protein, complete cds, clone: RAFL05-18-L20	4e-19	98.7
	EH665333	AM435656.2	Vitis vinifera contig VV78X145387.3, whole genome shotgun sequence	0.047	48.2			no significant hit
	EH665334	XM_625967.1	Cryptosporidium parvum Iowa II signal peptide containing protein (cgd5_20) partial mRNA	0.047	48.2			no significant hit
	EH665335	AK247434.1	Solanum lycopersicum cDNA, clone: LEFL1020CG06, HTC in leaf	6e-45	190		NM_128063.4	Arabidopsis thaliana plastocyanin-like domain-containing protein (AT2G25060) mRNA, complete cds	5e-05	51.8
	EH665336	no significant hits						no significant hit
	EH665337	XM_002319357.1	Populus trichocarpa predicted protein, mRNA	1e-23	120		NM_179307.1	Arabidopsis thaliana universal stress protein (USP) family protein (AT1G11360) mRNA, complete cds	3e-21	105
	EH665338	DQ778733.1	Coffea canephora microsatellite ES21 sequence	8e-20	107		X75782.1	A.thaliana (L.Heynh.) chloroplast mRNA for recombinant APS-kinase	2e-16	89.7
	EH665339	AB000623.1	Nicotiana tabacum mRNA for glucosyl transferase, complete cds	0	980		AF262041.1T32B20	Arabidopsis thaliana BAC T32B20	0.002	46.4
	EH665340	AF124139.1	Lycopersicon esculentum DnaJ-like protein mRNA, complete cds	0	645		NM_122127.2	Arabidopsis thaliana ATJ2 (Arabidopsis thaliana DnaJ homologue 2) (ATJ2) mRNA, complete cds	4e-89	331
	EH665341	FJ787347.1	Nicotiana repanda NBS-coding resistance protein (RGA88) gene, partial cds	7e-52	214			no significant hit
	EH665342	AJ309300.1	Solanum tuberosum mRNA for putative membrane protein (poni2 gene)	2e-85	325		AC008007.7AC008007	Genomic sequence for Arabidopsis thaliana BAC F12M16 from chromosome I, complete sequence	0.008	44.6
	EH665343	no significant hits					AC026875.4AC026875	Genomic sequence for Arabidopsis thaliana BAC T6D22 from chromosome I, complete sequence	0.027	42.8
	EH665344	D83583.1	Nicotiana tabacum mRNA for sulfite reductase, complete cds	5e-117	430		NM_120541.3	Arabidopsis thaliana SIR (sulfite reductase); sulfite reductase (ferredoxin) (SIR) mRNA, complete cds	8e-09	64.4
	EH665345	AY368274.1	Nicotiana tabacum cyclophilin-like (CYP1) mRNA, complete sequence	2e-47	199		AK228231.1	Arabidopsis thaliana mRNA for cyclophilin, complete cds, clone: RAFL14-68-A02	1e-18	96.9
	EH665346	DQ822906.1	Glycine max MYB transcription factor MYB181 (MYB181) mRNA, complete cds	0.019	50		X75782.1	A.thaliana (L.Heynh.) chloroplast mRNA for recombinant APS-kinase	0.0002	50
	EH665347	AJ243340.1	Lycopersicon esculentum mRNA for expansin9 (exp9 gene)	9e-171	609		NM_128454.2	Arabidopsis thaliana ATEXPA6 (ARABIDOPSIS THALIANA EXPANSIN A6) (ATEXPA6) mRNA, complete cds	7e-92	340
	EH665348	no significant hits						no significant hit
	EH665349	no hits						no significant hit
	EH665350	no hits						no significant hit
	EH665351	AJ417876.1	Nicotiana tabacum mRNA for IAA9 protein	0	888		NM_180944.2	Arabidopsis thaliana IAA9 (indoleacetic acid-induced protein 9); transcription factor (IAA9) mRNA, complete cds	5e-05	51.8
	EH665352	XM_002305823.1	Populus trichocarpa predicted protein, mRNA	1e-11	80.6		AC002505.3	Arabidopsis thaliana chromosome 2 clone T9J22 map B68, complete sequence	0.0006	48.2
	EH665353	XM_002534317.1	Ricinus communis Kelch domain-containing protein, putative, mRNA	1e-37	167		NM_111651.2	Arabidopsis thaliana kelch repeat-containing protein (AT3G07720) mRNA, complete cds	2e-17	93.3
	EH665354	XM_002527474.1	Ricinus communis trehalose-6-phosphate synthase, putative, mRNA	4e-42	181		NM_202376.2	Arabidopsis thaliana ATTPS6 (Arabidopsis thaliana trehalose phosphatase/synthase 6); trehalose-phosphatase (ATTPS6) mRNA, complete cds	2e-16	89.7
	EH665355	no significant hits						no significant hit
	EH665356	DQ228335.1	Solanum tuberosum clone 145F05 thaliana 60S ribosomal protein L7 (At2g44120) mRNA, complete cds	4e-99	370		NM_112204.3	Arabidopsis thaliana 60S ribosomal protein L7 (RPL7D) (AT3G13580) mRNA, complete cds	5e-43	178
	EH665357	AF465780.1	Lycopersicon esculentum lecithine cholesterol acyltransferase-like protein mRNA, complete cds	3e-63	251		NM_118106.3	Arabidopsis thaliana lecithin:cholesterol acyltransferase family protein / LACT family protein (AT4G19860) mRNA, complete cds	3e-20	102
	EH665358	no significant hits						no significant hit
	EH665359	X76651.1	S.tuberosum (Desiree) mRNA for ribosomal protein S4	2e-142	515		NM_125228.3	Arabidopsis thaliana 40S ribosomal protein S4 (RPS4D) (AT5G58420) mRNA, complete cds	3e-97	358
	EH665360	XM_002312262.1	Populus trichocarpa predicted protein, mRNA	9e-13	84.2		NM_112617.3	Arabidopsis thaliana meprin and TRAF homology domain-containing protein / MATH domain-containing protein (AT3G17380) mRNA, complete cds	3e-14	82.4
	EH665361	XM_002524103.1	Ricinus communis glutathione transferase, putative, mRNA	2e-91	345		NM_118108.7	Arabidopsis thaliana unknown protein (AT4G19880) mRNA, complete cds	2e-68	262							88151	88381	8e-70	273
	EH665362	XM_002525051.1	Ricinus communis dolichyl-diphosphooligosaccharide--protein glycosyltransferase, putative, mRNA	3e-25	125		NM_126066.3	Arabidopsis thaliana DGL1 (defective glycosylation 1); dolichyl-diphosphooligosaccharide-protein glycotransferase (DGL1) mRNA, complete cds	8e-22	107
	EH665363	no hits						no significant hit
	EH665364	AJ299256.1	Nicotiana tabacum mRNA for malate dehydrogenase (md1 gene)	2e-127	464		NM_123699.3	Arabidopsis thaliana malate dehydrogenase, cytosolic, putative (AT5G43330) mRNA, complete cds	4e-51	205
	EH665365	AB001422.1	Nicotiana tabacum mRNA for 21D7, complete cds	1e-149	538		NM_101873.2	Arabidopsis thaliana EMB2719 (EMBRYO DEFECTIVE 2719) (EMB2719) mRNA, complete cds	8e-47	190
	EH665366	AC188939.3	Pan troglodytes BAC clone CH251-496F1 from chromosome 7, complete sequence	0.041	48.2			no significant hit
	EH665367	AB083684.1	Nicotiana tabacum NtFrk mRNA for fructokinase, partial cds	8e-62	246		NM_115810.3	Arabidopsis thaliana pfkB-type carbohydrate kinase family protein (AT3G59480) mRNA, complete cds	7e-16	87.8							17	283	4e-59	237
	EH665368	no significant hits						no significant hit
	EH665369	AF043554.1	Nicotiana tabacum hairy root 4 (HR4) mRNA, complete cds	3e-105	390		NM_104930.4	Arabidopsis thaliana protease inhibitor/seed storage/lipid transfer protein (LTP) family protein (AT1G62510) mRNA, complete cds	0.008	44.6							188	527	1e-90	342
	EH665370	XM_002313012.1	Populus trichocarpa predicted protein, mRNA	2e-07	66.2			no significant hit
	EH665371	BA000042.1	Nicotiana tabacum mitochondrial DNA, complete genome	0.23	46.4			no significant hit
	EH665372	XM_002304083.1	Populus trichocarpa predicted protein, mRNA	2e-08	69.8			no significant hit
	EH665373	CU231109.1	Populus EST from mild drought-stressed leaves	2e-46	196		BX828296.1	Arabidopsis thaliana Full-length cDNA Complete sequence from clone GSLTPGH72ZE11 of Hormone Treated Callus of strain col-0 of Arabidopsis thaliana (thale cress)	2e-28	129
	EH665374	DQ350348.1	Nicotiana tabacum clone D129-AD10 CYP84A14v2 mRNA, complete cds	2e-65	259		AJ295586.1	Arabidopsis lyrata subsp. petraea partial fah1 gene for ferulate-5-hydroxylase, exons 1-3	1e-43	179
	EH665375	Z31720.1	N.tabacum (cv.Samsun NN) L19 mRNA for ribosomal protein L19	6e-180	639		NM_100157.3	Arabidopsis thaliana EMB2386 (EMBRYO DEFECTIVE 2386); structural constituent of ribosome (EMB2386) mRNA, complete cds	3e-115	417
	EH665376	EU373071.1	Gossypium hirsutum gland development related protein 81-like mRNA, complete sequence	4e-46	194		NM_114832.3	Arabidopsis thaliana unknown protein (AT3G49720) mRNA, complete cds	2e-29	132
	EH665377	no significant hits						no significant hit
	EH665378	XM_002512203.1	Ricinus communis Protein transport protein Sec24C, putative, mRNA	2e-97	365		NM_114302.2	Arabidopsis thaliana CEF (clone eighty-four); protein binding / transporter/ zinc ion binding (CEF) mRNA, complete cds	4e-74	288
	EH665379	XM_002310126.1	Populus trichocarpa multicopper oxidase, mRNA	5e-60	241		NM_126091.3	Arabidopsis thaliana SKS17 (SKU5 Similar 17); copper ion binding / oxidoreductase (SKS17) mRNA, complete cds	1e-43	179
	EH665380	XM_002518813.1	Ricinus communis cdk8, putative, mRNA	4e-42	181		NM_125756.4	Arabidopsis thaliana HEN3 (HUA ENHANCER 3); kinase (HEN3) mRNA, complete cds	4e-32	141
	EH665381	XM_002528958.1	Ricinus communis ATP phosphoribosyltransferase, putative, mRNA	2e-47	199		NM_100852.2	Arabidopsis thaliana ATATP-PRT2 (ATP PHOSPHORIBOSYL TRANSFERASE 2); ATP phosphoribosyltransferase (ATATP-PRT2) mRNA, complete cds	1e-43	179
	EH665382	XM_002522379.1	Ricinus communis ATP binding protein, putative, mRNA	3e-18	102		NM_117913.4	Arabidopsis thaliana dehydration-responsive family protein (AT4G18030) mRNA, complete cds	1e-13	80.6
	EH665383	AF108896.1	Capsicum annuum GTP-binding protein mRNA, complete cds	0	762		BT025965.1	Arabidopsis thaliana At1g30580 mRNA, complete cds	2e-106	389
	EH665384	EF469902.1	Helianthus annuus RFLP probe ZVG43 mRNA sequence	7e-06	60.8			no significant hit
	EH665385	AJ417876.1	Nicotiana tabacum mRNA for IAA9 protein	0	675			no significant hit
	EH665386	AB006187.1	Nicotiana tabacum mRNA for S-adenosylmethionine synthase, partial cds	4e-62	248		NM_129243.3	Arabidopsis thaliana MAT3 (METHIONINE ADENOSYLTRANSFERASE 3); methionine adenosyltransferase (MAT3) mRNA, complete cds	2e-34	149							36	330	2e-62	248
	EH665387	AB049590.1	Avicennia marina chpa mRNA for chaperonin-60 alpha subunit, complete cds	7e-71	277		NM_128359.4	Arabidopsis thaliana CPN60A (chloroplast / 60 kDa chaperonin alpha subunit); ATP binding / protein binding / unfolded protein binding (CPN60A) mRNA, complete cds	5e-62	241
	EH665388	CU651565.12	M.truncatula DNA sequence from clone MTH2-178F17 on chromosome 3, complete sequence	5e-14	87.8			no significant hit
	EH665389	U79666.1	Homo sapiens alpha1A-voltage-dependent calcium channel mRNA, splice form BI-1-Vi-GGCAG, complete cds	8e-05	57.2		AJ001753.1	Arabidopsis thaliana mRNA for Inositol 1,3,4-Trisphosphate 5/6 Kinase	0.0002	50
	EH665390	EF636821.1	Nicotiana langsdorffii x Nicotiana sanderae glyceraldehyde 3-phosphate dehydrogenase mRNA, complete cds	1e-158	567		NM_111283.3	Arabidopsis thaliana GAPC (GLYCERALDEHYDE-3-PHOSPHATE DEHYDROGENASE C SUBUNIT); glyceraldehyde-3-phosphate dehydrogenase (GAPC) mRNA, complete cds	4e-76	288
	EH665391	XM_002523525.1	Ricinus communis hypothetical protein, mRNA	3e-06	62.6			no significant hit
	EH665392	XM_002313977.1	Populus trichocarpa tubulin, beta chain (TUB16), mRNA	1e-17	100		NM_121263.3	Arabidopsis thaliana TUB6 (BETA-6 TUBULIN) (TUB6) mRNA, complete cds	9e-15	84.2
	EH665393	X00493.1	Agrobacterium tumefaciens Ti plasmid pTi15955 T-DNA region	4e-146	526			no significant hit
	EH665394	XM_636672.1	Dictyostelium discoideum AX4 hypothetical protein (DDBDRAFT_0205691) partial mRNA	0.008	50			no significant hit
	EH665395	EU421722.1	Cloning vector lambdaS2775, complete sequence	2e-130	473		AJ001753.1	Arabidopsis thaliana mRNA for Inositol 1,3,4-Trisphosphate 5/6 Kinase	1e-05	53.6
	EH665396	NM_119254.3	Arabidopsis thaliana proton extrusion protein-related (AT4G31040) mRNA, complete cds	5e-05	57.2		NM_119254.3	Arabidopsis thaliana proton extrusion protein-related (AT4G31040) mRNA, complete cds	1e-06	57.2
	EH665397	XM_002522379.1	Ricinus communis ATP binding protein, putative, mRNA	2e-14	89.7		NM_117913.4	Arabidopsis thaliana dehydration-responsive family protein (AT4G18030) mRNA, complete cds	2e-15	86
	EH665398	AP008207.1	Oryza sativa (japonica cultivar-group) genomic DNA, chromosome 1	0.028	48.2			no significant hit
	EH665399	AC112681.12	Mus musculus chromosome 16, clone RP23-272P19, complete sequence	0.008	50			no significant hit
	EH665400	X74453.1	N.tabacum OMT I-b mRNA	2e-111	410		NM_124796.3	Arabidopsis thaliana ATOMT1 (O-METHYLTRANSFERASE 1) (ATOMT1) mRNA, complete cds	1e-07	60.8
	EH665401	DQ104263.1	Uncultured bacterium clone B1 genomic sequence	5e-05	57.2		AC000348.2AC000348	Genomic sequence for Arabidopsis thaliana BAC T7N9 from chromosome I, complete sequence	0.002	46.4
	EH665402	XM_002310126.1	Populus trichocarpa multicopper oxidase, mRNA	1e-24	123		NM_126091.3	Arabidopsis thaliana SKS17 (SKU5 Similar 17); copper ion binding / oxidoreductase (SKS17) mRNA, complete cds	6e-17	91.5
	EH665403	DQ840659.1	Solanum lycopersicum cultivar Heinz 1706 DNA binding protein-like gene, complete sequence	2e-24	122			no significant hit
	EH665404	XM_002513094.1	Ricinus communis protein phsophatase-2a, putative, mRNA	2e-53	219		NM_103920.3	Arabidopsis thaliana serine/threonine protein phosphatase, putative (AT1G50370) mRNA, complete cds	1e-50	203
	EH665405	DQ450837.1	Solanum chacoense COV1-like protein (COVL1) mRNA, complete cds	6e-112	412		BT033158.1	Arabidopsis thaliana unknown protein (At1g43130) mRNA, complete cds	6e-99	363
	EH665406	D38125.1	Nicotiana tabacum EREBP-4 mRNA for ethylene-responsive element binding protein, complete cds	4e-120	439			no significant hit
	EH665407	XM_002531163.1	Ricinus communis transcription initiation factor tfiid, putative, mRNA	1e-92	349		NM_179261.3	Arabidopsis thaliana TAFII59 (TBP-ASSOCIATED FACTOR 6); transcription initiation factor (TAFII59) mRNA, complete cds	2e-41	172
	EH665408	BC012156.1	Homo sapiens cDNA clone IMAGE:4563045, **** WARNING: chimeric clone ****	2e-22	114		X75782.1	A.thaliana (L.Heynh.) chloroplast mRNA for recombinant APS-kinase	2e-09	66.2
	EH665409	X56263.1	N.tabacum auxin-induced mRNA (pCNT103)	0	973		EU162608.1	Arabidopsis lyrata subsp. lyrata clone contig80 BAC28 sequence	7e-29	131
	EH665410	Z29529.1	N.tabacum mRNA for ethylene forming enzyme (EFE)	0	856		NM_100380.3	Arabidopsis thaliana EFE (ETHYLENE FORMING ENZYME) (EFE) mRNA, complete cds	4e-44	181							23	598	0	755
	EH665411	AK245697.1	Glycine max cDNA, clone: GMFL01-38-I07	3e-14	87.8			no significant hit
	EH665412	XM_002301945.1	Populus trichocarpa predicted protein, mRNA	4e-74	288		NM_123620.3	Arabidopsis thaliana abscisic acid-responsive HVA22 family protein (AT5G42560) mRNA, complete cds	2e-66	255
	EH665413	XM_002525405.1	Ricinus communis conserved hypothetical protein, mRNA	1e-16	96.9		NM_121830.3	Arabidopsis thaliana unknown protein (AT5G18250) mRNA, complete cds	0.0006	48.2
	EH665414	AY529867.1	Capsicum annuum hypersensitive-induced reaction protein mRNA, complete cds	1e-54	223		NM_125669.2	Arabidopsis thaliana band 7 family protein (AT5G62740) mRNA, complete cds	1e-32	143
	EH665415	DQ444219.2	Nicotiana tabacum chloroplast gamma-glutamylcysteine synthetase (GSH1) mRNA, complete cds; nuclear gene for chloroplast product	0	897		NM_118439.3	Arabidopsis thaliana RML1 (ROOT MERISTEMLESS 1); glutamate-cysteine ligase (RML1) mRNA, complete cds	7e-124	446
	EH665416	AB286176.1	Nicotiana tabacum NtVDAC1 mRNA for voltage-dependent anion channel, complete cds	0	713		AY085248.1	Arabidopsis thaliana clone 1417 mRNA, complete sequence	1e-31	140
	EH665417	XM_002308317.1	Populus trichocarpa predicted protein, mRNA	2e-78	302		NM_201934.2	Arabidopsis thaliana unknown protein (AT2G41945) mRNA, complete cds	3e-59	232
	EH665418	XM_002511450.1	Ricinus communis HIPL1 protein precursor, putative, mRNA	2e-15	93.3			no significant hit
	EH665419	XM_002525586.1	Ricinus communis hydrolase, acting on ester bonds, putative, mRNA	1e-94	356		NM_100597.3	Arabidopsis thaliana phosphoesterase family protein (AT1G07230) mRNA, complete cds	8e-85	316
	EH665420	no significant hits						no significant hit
	EH665421	XM_002512195.1	Ricinus communis DNA-damage-repair/toleration protein DRT102, putative, mRNA	2e-45	192		NM_111360.2	Arabidopsis thaliana DRT102 (DNA-DAMAGE-REPAIR/TOLERATION 2) (DRT102) mRNA, complete cds	6e-23	111
	EH665422	XM_002527458.1	Ricinus communis mitotic checkpoint protein bub3, putative, mRNA	9e-70	273		NM_103878.1	Arabidopsis thaliana WD-40 repeat family protein / mitotic checkpoint protein, putative (AT1G49910) mRNA, complete cds	2e-35	152
	EH665423	XM_002509385.1	Ricinus communis glycogen phosphorylase, putative, mRNA	4e-23	118			no significant hit
	EH665424	XM_002509385.1	Ricinus communis glycogen phosphorylase, putative, mRNA	4e-23	118			no significant hit
	EH665425	AM910987.1	Plasmodium knowlesi strain H chromosome 5, complete genome	9e-07	64.4		AL161574.2	Arabidopsis thaliana DNA chromosome 4, contig fragment No. 70	0.027	42.8
	EH665426	XM_002523591.1	Ricinus communis abc transporter, putative, mRNA	1e-62	250		NM_111903.2	Arabidopsis thaliana ATNAP7 (Arabidopsis thaliana non-intrinsic ABC protein 7) (ATNAP7) mRNA, complete cds	2e-54	215
	EH665427	no hits						no significant hit
	EH665428	no hits						no significant hit
	EH665429	XM_002281752.1	PREDICTED: Vitis vinifera similar to shaggy-related protein kinase delta / ASK-delta / ASK-dzeta (ASK4) (LOC100248790), mRNA	7e-90	340		NM_117987.3	Arabidopsis thaliana BIN2 (BRASSINOSTEROID-INSENSITIVE 2); kinase (BIN2) mRNA, complete cds	3e-71	271
	EH665430	XM_002156954.1	PREDICTED: Hydra magnipapillata similar to ATP-dependent DNA helicase PIF1 (LOC100205232), mRNA	0.005	51.8		AC007730.3	Arabidopsis thaliana chromosome 2 BAC T5M2 genomic sequence, complete sequence	0.027	42.8
	EH665431	no significant hits						no significant hit
	EH665432	AY224188.1	Medicago truncatula adenosylhomocysteinase (AHC1) gene, complete cds	2e-115	425		AY086929.1	Arabidopsis thaliana clone 29662 mRNA, complete sequence	2e-99	365
	EH665433	AC226015.1	Solanum lycopersicum chromosome 6 clone C06SLm0047M23, complete sequence	5e-97	363		AB015477.1	Arabidopsis thaliana genomic DNA, chromosome 5, P1 clone:MOK9	0.008	44.6
	EH665434	no significant hits						no significant hit
	EH665435	XM_002306380.1	Populus trichocarpa predicted protein, mRNA	4e-68	268		NM_179487.1	Arabidopsis thaliana LOS1 (Low expression of osmotically responsive genes 1); translation elongation factor/ translation factor, nucleic acid bindi> (LOS1) mRNA, complete cds	5e-62	241
	EH665436	no significant hits						no significant hit
	EH665437	AF154645.1	Nicotiana tabacum clone PR26 mRNA sequence	2e-35	159			no significant hit
	EH665438	AJ718496.1	Nicotiana tabacum cDNA-AFLP-fragment BSTC1-42-260, cultivar Bright Yellow 2	7e-21	111		NM_126091.3	Arabidopsis thaliana SKS17 (SKU5 Similar 17); copper ion binding / oxidoreductase (SKS17) mRNA, complete cds	3e-14	82.4
	EH665439	no significant hits						no significant hit
	EH665440	XM_002514167.1	Ricinus communis conserved hypothetical protein, mRNA	1e-35	159		NM_117634.4	Arabidopsis thaliana senescence/dehydration-associated protein-related (AT4G15450) mRNA, complete cds	0.002	46.4
	EH665441	NM_001143080.1	Zea mays hypothetical protein LOC100216671 (LOC100216671), mRNA >gb|BT037153.1| Zea mays full-length cDNA clone ZM_BFb0156N01 mRNA, complete cds	0.0004	55.4		NM_001125560.1	Arabidopsis thaliana unknown protein (AT4G22666) mRNA, complete cds	0.002	46.4
	EH665442	no significant hits					NM_001126008.1	Arabidopsis thaliana galactosyltransferase family protein (AT5G62620) mRNA, complete cds	0.008	44.6
	EH665443	AC127273.3	Mus musculus BAC clone RP24-142K18 from chromosome 6, complete sequence	0.022	50			no significant hit
	EH665444	DQ443196.1	Bombyx mori ferritin mRNA, complete cds	0.022	50			no significant hit
	EH665445	AK247232.1	Solanum lycopersicum cDNA, clone: LEFL1067CD12, HTC in leaf	3e-14	89.7			no significant hit
	EH665446	AF012823.1	Nicotiana tabacum GDP dissociation inhibitor (GDI) mRNA, complete cds	0	962		NM_115855.3	Arabidopsis thaliana ATGDI2 (RAB GDP DISSOCIATION INHIBITOR 2); RAB GDP-dissociation inhibitor (ATGDI2) mRNA, complete cds	9e-91	336
	EH665447	AF492632.1	Capsicum annuum putative pectate-lyase (upa8) mRNA, partial cds	8e-83	316		NM_113655.2	Arabidopsis thaliana pectate lyase family protein (AT3G27400) mRNA, complete cds	6e-23	111
	EH665448	XM_002522225.1	Ricinus communis BRASSINAZOLE-RESISTANT 2 protein, putative, mRNA	3e-25	125		NM_106517.2	Arabidopsis thaliana brassinosteroid signalling positive regulator-related (AT1G78700) mRNA, complete cds	8e-22	107
	EH665449	XM_002518477.1	Ricinus communis Pectinesterase precursor, putative, mRNA	0.23	46.4			no significant hit
	EH665450	no hits						no significant hit
	EH665451	AY395738.1	Nicotiana tabacum ribosomal protein L3A (RPL3A) mRNA, complete cds	7e-72	280		NM_104840.4	Arabidopsis thaliana ARP2/RPL3B (ARABIDOPSIS RIBOSOMAL PROTEIN 2); structural constituent of ribosome (ARP2/RPL3B) mRNA, complete cds	3e-26	122
	EH665452	L27089.1	Nicotiana tabacum (TSC40-3) 60S ribosomal protein L34 mRNA, complete cds	6e-67	264		NM_105630.3	Arabidopsis thaliana RPL34 (RIBOSOMAL PROTEIN L34); structural constituent of ribosome (RPL34) mRNA, complete cds	6e-11	71.6
	EH665453	no significant hits						no significant hit
	EH665454	no significant hits						no significant hit
	EH665455	no significant hits						no significant hit
	EH665456	D43624.1	Nicotiana tabacum mRNA for ascorbate oxidase precursor, complete cds	4e-31	145			no significant hit
	EH665457	no significant hits						no significant hit
	EH665458	AF154666.1	Nicotiana tabacum clone PR58 mRNA sequence	0	646		NM_121919.3	Arabidopsis thaliana auxin/aluminum-responsive protein, putative (AT5G19140) mRNA, complete cds	5e-24	114
	EH665459	no significant hits						no significant hit
	EH665460	XM_002322573.1	Populus trichocarpa tubulin, beta chain (TUB18), mRNA	4e-118	434		NM_121263.3	Arabidopsis thaliana TUB6 (BETA-6 TUBULIN) (TUB6) mRNA, complete cds	2e-111	405
	EH665461	no significant hits						no significant hit
	EH665462	no significant hits						no significant hit
	EH665463	U64913.1	Nicotiana tabacum farnesylated protein NTFP1 mRNA, partial cds	2e-116	428		NM_122127.2	Arabidopsis thaliana ATJ2; protein binding (ATJ2) mRNA, complete cds	4e-24	122
	EH665464	AF154647.1	Nicotiana tabacum clone PR32 mRNA sequence	2e-26	129		NM_116744.3	Arabidopsis thaliana UBQ11 (UBIQUITIN 11); protein binding (UBQ11) mRNA, complete cds	3e-21	105							18	151	7e-28	134
	EH665465	AY639600.1	Lycopersicon pimpinellifolium orion Hcr9 gene cluster, complete sequence	7e-52	214		AY230839.1	Arabidopsis thaliana 26S proteasome subunit RPN8a (RPN8a) mRNA, RPN8a-1 allele, complete cds	4e-13	78.8
	EH665466	AJ006234.1	Nicotiana tabacum DNA fragment for K-alpha left T-DNA border T-DNA	1e-25	127			no significant hit
	EH665467	XM_002332598.1	Populus trichocarpa predicted protein, mRNA	1e-11	80.6		NM_111530.3	Arabidopsis thaliana GDP dissociation inhibitor family protein / Rab GTPase activator family protein (AT3G06540) mRNA, complete cds	1e-06	57.2
	EH665468	no hits						no significant hit
	EH665469	XM_002525895.1	Ricinus communis ubiquitin-protein ligase, putative, mRNA	1e-36	163		NM_111093.2	Arabidopsis thaliana BIG (DARK OVER-EXPRESSION OF CAB 1); binding / ubiquitin-protein ligase/ zinc ion binding (BIG) mRNA, complete cds	7e-16	87.8
	EH665470	AF129003.1	Nicotiana tabacum diacylglycerol acylCoA acyltransferase (DAGAT) mRNA, complete cds	5e-99	370			no significant hit
	EH665471	AJ223177.1	Nicotiana tabacum mRNA for short chain alcohol dehydrogenase	0	973		NM_113589.3	Arabidopsis thaliana short-chain dehydrogenase/reductase (SDR) family protein (AT3G26770) mRNA, complete cds	3e-08	62.6							131	722	0	901		22E11:	D29976.1	Nicotiana tabacum mRNA for TFHP-1 protein, complete cds	100	43	0	0	30	72	1	43
	EH665472	no significant hits						no significant hit
	EH665473	AY912494.1	Nicotiana benthamiana ubiquitin/s27a 40S ribosomal protein gene, complete cds	3e-172	614		AK226902.1	Arabidopsis thaliana mRNA for ubiquitin extension protein, complete cds, clone: RAFL09-15-G07	2e-105	385
	EH665474	EU274649.1	Panax quinquefolius 60S ribosomal protein L6-like protein mRNA, complete cds	0.0004	55.4		AC023673.3AC023673	Genomic sequence for Arabidopsis thaliana BAC F21D18 from chromosome I, complete sequence	0.008	44.6
	EH665475	AC233644.1	Solanum lycopersicum chromosome 2 clone C02HBa0212C17, complete sequence	2e-54	223			no significant hit
	EH665476	no significant hits						no significant hit
	EH665477	XM_002512386.1	Ricinus communis f-actin capping protein alpha, putative, mRNA	2e-77	298		NM_111425.5	Arabidopsis thaliana F-actin capping protein alpha subunit family protein (AT3G05520) mRNA, complete cds	3e-46	188
	EH665478	AB267678.1	Nicotiana tabacum gene for glycerophosphodiesterase-like protein, complete cds	4e-44	188			no significant hit
	EH665479	no significant hits						no significant hit
	EH665480	XM_002313977.1	Populus trichocarpa tubulin, beta chain (TUB16), mRNA	3e-145	524		NM_121263.3	Arabidopsis thaliana TUB6 (BETA-6 TUBULIN) (TUB6) mRNA, complete cds	4e-146	520
	EH665481	no significant hits						no significant hit
	EH665482	XM_002525200.1	Ricinus communis expressed protein, putative, mRNA	6e-66	260		NM_129984.2	Arabidopsis thaliana unknown protein (AT2G44200) mRNA, complete cds	2e-49	199
	EH665483	NM_121735.4	Arabidopsis thaliana APG5/ATG5 (AUTOPHAGY 5); transporter (APG5/ATG5) mRNA, complete cds	2e-42	183		NM_121735.4	Arabidopsis thaliana APG5/ATG5 (AUTOPHAGY 5); transporter (APG5/ATG5) mRNA, complete cds	1e-44	183
	EH665484	no significant hits						no significant hit
	EH665485	AJ428469.1	Taenia solium mRNA for hypothetical protein, clone ts22434	9e-07	64.4		AJ001753.1	Arabidopsis thaliana mRNA for Inositol 1,3,4-Trisphosphate 5/6 Kinase	5e-05	51.8
	EH665486	AY466602.1	Capsicum annuum induced stolon tip protein mRNA, complete cds	9e-20	107		NM_001125158.1	Arabidopsis thaliana unknown protein (AT3G15095) mRNA, complete cds	0.0006	48.2							63	261	4e-18	102
	EH665487	XM_002519644.1	Ricinus communis conserved hypothetical protein, mRNA	3e-38	169		NM_202209.1	Arabidopsis thaliana unknown protein (AT1G29980) mRNA, complete cds	8e-22	107
	EH665488	XM_002276505.1	PREDICTED: Vitis vinifera hypothetical protein LOC100249849 (LOC100249849), mRNA	3e-12	82.4		AL162973.1	Arabidopsis thaliana DNA chromosome 5, BAC clone F9G14 (ESSA project)	1e-05	53.6
	EH665489	XM_002451501.1	Sorghum bicolor hypothetical protein, mRNA	1e-37	167		NM_001123947.1	Arabidopsis thaliana CPuORF19 (Conserved peptide upstream open reading frame 19) (CPuORF19) mRNA, complete cds	3e-33	145
	EH665490	DQ350343.1	Nicotiana tabacum clone D267-AF10 CYP71D5v2 mRNA, complete cds	0	1003		DQ446426.1	Arabidopsis thaliana clone pENTR221-At1g74110 cytochrome P450 family protein (At1g74110) mRNA, complete cds	0.027	42.8
	EH665491	AY619947.1	Nicotiana tabacum ADH-like UDP-glucose dehydrogenase mRNA, complete cds	2e-173	618		NM_106362.2	Arabidopsis thaliana ADH1 (ALCOHOL DEHYDROGENASE 1) (ADH1) mRNA, complete cds	2e-49	199
	EH665492	AB119478.1	Nicotiana tabacum mRNA for 14-3-3 h-1 protein, complete cds	0	998		NM_106479.2	Arabidopsis thaliana GRF2 (GENERAL REGULATORY FACTOR 2); protein phosphorylated amino acid binding (GRF2) mRNA, complete cds	9e-91	336
	EH665493	X66284.1	S.tuberosum mRNA for mitochondrial processing peptidase	0	693		NM_112519.3	Arabidopsis thaliana MPPALPHA (mitochondrial processing peptidase alpha subunit); metalloendopeptidase (MPPALPHA) mRNA, complete cds	1e-18	96.9
	EH665494	AC126055.4	Mus musculus BAC clone RP23-368O6 from chromosome 16, complete sequence	0.006	51.8			no significant hit
	EH665495	XM_002512495.1	Ricinus communis NAD dependent epimerase/dehydratase, putative, mRNA	2e-134	488		NM_100804.3	Arabidopsis thaliana CRB; binding / catalytic/ coenzyme binding (CRB) mRNA, complete cds	2e-86	322
	EH665496	DQ213359.1	Taeniopygia guttata clone 0063P0025B06 putative myc target 1 mRNA, complete cds	0.006	51.8			no significant hit
	EH665497	XM_002515025.1	Ricinus communis 60S acidic ribosomal protein P1, putative, mRNA	2e-58	235		NM_178947.3	Arabidopsis thaliana 60S acidic ribosomal protein P1 (RPP1B) (AT4G00810) mRNA, complete cds	5e-30	134
	EH665498	XM_002514810.1	Ricinus communis conserved hypothetical protein, mRNA	2e-15	93.3		AB005242.1	Arabidopsis thaliana genomic DNA, chromosome 5, P1 clone:MQK4	4e-06	55.4
	EH665499	L75826.1	Solanum tuberosum proteinase inhibitor p340 gene, exon	5e-16	95.1		AC006219.10	Arabidopsis thaliana chromosome 2 clone T14C8 map g4532, complete sequence	5e-18	95.1
	EH665500	no significant hits					AB018112.1	Arabidopsis thaliana genomic DNA, chromosome 5, P1 clone:MAB16	0.027	42.8
	EH665501	AJ428469.1	Taenia solium mRNA for hypothetical protein, clone ts22434	1e-18	104		AJ001753.1	Arabidopsis thaliana mRNA for Inositol 1,3,4-Trisphosphate 5/6 Kinase	2e-15	86
	EH665502	XM_002525223.1	Ricinus communis cation-transporting atpase plant, putative, mRNA	7e-109	403		NM_127860.1	Arabidopsis thaliana calcium-transporting ATPase, plasma membrane-type, putative / Ca2+-ATPase, putative (ACA7) (AT2G22950) mRNA, complete cds	6e-93	343
	EH665503	EU127480.1	Solanum tuberosum acireductone dioxygenase (ARD) mRNA, complete cds	0	645		NM_001125513.1	Arabidopsis thaliana ATARD2 (ATARD2) mRNA, complete cds	3e-90	334
	EH665504	XM_002323460.1	Populus trichocarpa predicted protein, mRNA	9e-13	84.2		BX825392.1	Arabidopsis thaliana Full-length cDNA Complete sequence from clone GSLTSIL34ZA10 of Silique of strain col-0 of Arabidopsis thaliana (thale cress)	5e-05	51.8
	EH665505	AJ717828.1	Nicotiana tabacum cDNA-AFLP-fragment BSTT1-32-185, cultivar Bright Yellow 2	3e-06	62.6		AB425273.1	Arabidopsis thaliana At1g58848 homologue-2 gene for utative disease resistance protein, complete cds	0.027	42.8
	EH665506	AC126055.4	Mus musculus BAC clone RP23-368O6 from chromosome 16, complete sequence	0.006	51.8		NM_117707.3	Arabidopsis thaliana proline-rich family protein (AT4G16140) mRNA, complete cds	0.0002	50
	EH665507	EU616541.1	Capsicum annuum putative acetyl co-enzyme A carboxylase carboxyltransferase alpha subunit mRNA, complete cds	2e-180	641			no significant hit
	EH665508	AF127243.1	Nicotiana tabacum S-adenosyl-L-methionine synthetase (SAMS) mRNA, complete cds	0	747		M33217.1ATHSAM2	A.thaliana S-adenosylmethionine synthetase 2 (sam-2) gene, complete cds	1e-75	286
	EH665509	DQ174464.1	Populus alba x Populus tremula putative gamma-glutamyl transferase (GGT1a) mRNA, partial cds	8e-16	95.1		NM_202988.3	Arabidopsis thaliana GGT1 (GAMMA-GLUTAMYL TRANSPEPTIDASE 1); gamma-glutamyltransferase (GGT1) mRNA, complete cds	6e-11	71.6
	EH665510	X74452.1	N.tabacum OMT I-a mRNA	1e-160	576			no significant hit
	EH665511	EF636821.1	Nicotiana langsdorffii x Nicotiana sanderae glyceraldehyde 3-phosphate dehydrogenase mRNA, complete cds	4e-109	405		NM_111283.3	Arabidopsis thaliana GAPC (GLYCERALDEHYDE-3-PHOSPHATE DEHYDROGENASE C SUBUNIT); glyceraldehyde-3-phosphate dehydrogenase (GAPC) mRNA, complete cds	1e-31	140
	EH665512	M64261.1	Nicotiana tabacum 3-deoxy-D-arabino-heptulosonate 7-phosphate synthase, complete cds	4e-71	279			no significant hit
	EH665513	CR751565.6	Zebrafish DNA sequence from clone CH211-209H21 in linkage group 5, complete sequence	0.003	53.6			no significant hit
	EH665514	no significant hits						no significant hit
	EH665515	AF049351.1	Nicotiana tabacum alpha-expansin precursor (Nt-EXPA2) mRNA, complete cds	4e-146	527		AK228685.1	Arabidopsis thaliana mRNA for Expansin, complete cds, clone: RAFL16-04-G19	4e-06	55.4
	EH665516	AB083684.1	Nicotiana tabacum NtFrk mRNA for fructokinase, partial cds	3e-141	511		NM_115810.3	Arabidopsis thaliana pfkB-type carbohydrate kinase family protein (AT3G59480) mRNA, complete cds	7e-54	214
	EH665517	BT013482.1	Lycopersicon esculentum clone 132165F, mRNA sequence	3e-47	199			no significant hit
	EH665518	U78526.1	Lycopersicon esculentum endo-1,4-beta-glucanase (Cel3) mRNA, complete cds	2e-155	558		NM_124350.2	Arabidopsis thaliana AtGH9A1 (ARABIDOPSIS THALIANA GLYCOSYL HYDROLASE 9A1); hydrolase, hydrolyzing O-glycosyl compounds (AtGH9A1) mRNA, complete cds	8e-60	233
	EH665519	no significant hits						no significant hit
	EH665520	XM_002521383.1	Ricinus communis conserved hypothetical protein, mRNA	2e-85	325		NM_100992.3	Arabidopsis thaliana unknown protein (AT1G11200) mRNA, complete cds	3e-65	251
	EH665521	AC233644.1	Solanum lycopersicum chromosome 2 clone C02HBa0212C17, complete sequence	3e-09	73.4			no significant hit
	EH665522	DQ888644.1	Anas platyrhynchos phosphoribosyl pyrophosphate synthetase 2 (PRPS2) gene, partial cds; and toll-like receptor 7 (TLR7) gene, complete cds, alternatively spliced	2e-11	80.6		AB024034.1	Arabidopsis thaliana genomic DNA, chromosome 3, P1 clone: MDC11	1e-05	53.6
	EH665523	CU468268.3	S.lycopersicum DNA sequence from clone LE_HBa-207A3 on chromosome 4, complete sequence	2e-37	167		AK226323.1	Arabidopsis thaliana mRNA for ribonucleoprotein like protein, complete cds, clone: RAFL05-13-K22	7e-16	87.8
	EH665524	AY578144.1	Nicotiana tabacum 3-dehydroquinate dehydratase / shikimate dehydrogenase isoform 1 mRNA, complete cds	1e-65	260			no significant hit
	EH665525	NM_018141.3	Homo sapiens mitochondrial ribosomal protein S10 (MRPS10), nuclear gene encoding mitochondrial protein, mRNA	0.0002	55.4			no significant hit
	EH665526	no significant hits						no significant hit
	EH665527	XM_002515267.1	Ricinus communis ctp synthase, putative, mRNA	7e-78	300		NM_116444.3	Arabidopsis thaliana CTP synthase, putative / UTP--ammonia ligase, putative (AT4G02120) mRNA, complete cds	1e-89	333
	EH665528	XM_002311033.1	Populus trichocarpa predicted protein, mRNA	9e-13	84.2			no significant hit
	EH665529	no significant hits						no significant hit
	EH665530	EF148341.1	Populus trichocarpa x Populus deltoides clone WS01313_H17 unknown mRNA	0.23	46.4			no significant hit
	EH665531	no significant hits						no significant hit
	EH665532	AY491500.1	Capsicum annuum ubiquitin-conjugating enzyme E2 mRNA, complete cds	1e-62	250		NM_124709.2	Arabidopsis thaliana UBC10 (UBIQUITIN-CONJUGATING ENZYME 10); ubiquitin-protein ligase (UBC10) mRNA, complete cds	1e-31	140
	EH665533	AY310787.1	Nicotiana benthamiana clone 10-090 unknown mRNA	4e-69	269		AL138655.1	Arabidopsis thaliana DNA chromosome 3, BAC clone F24I3	1e-05	53.6
	EH665534	AB001389.1	Solanum lycopersicum mRNA for CLB1, complete cds	3e-70	273			no significant hit
	EH665535	XM_002309442.1	Populus trichocarpa predicted protein, mRNA	1e-37	167		NM_121242.4	Arabidopsis thaliana carbon-nitrogen hydrolase family protein (AT5G12040) mRNA, complete cds	8e-22	107
	EH665536	AF043553.1	Nicotiana tabacum hairy root 2 (HR2) mRNA, complete cds	0	953			no significant hit
	EH665537	M64261.1	Nicotiana tabacum 3-deoxy-D-arabino-heptulosonate 7-phosphate synthase, complete cds	2e-41	178			no significant hit
	EH665538	AP009260.1	Solanum lycopersicum genomic DNA, chromosome 8, clone: C08HBa0001K22, complete sequence	6e-67	262			no significant hit
	EH665539	XM_720161.1	Plasmodium yoelii yoelii str. 17XNL hypothetical protein (PY04880) partial mRNA	0.002	51.8			no significant hit
	EH665540	EU870516.1	Picrorhiza kurrooa glutathione reductase (gr) mRNA, complete cds	2e-102	381		NM_001125216.1	Arabidopsis thaliana ATGR1 (GLUTATHIONE-DISULFIDE REDUCTASE) (ATGR1) mRNA, complete cds	9e-72	273
	EH665541	AJ299252.1	Nicotiana tabacum partial mRNA for AP2 domain-containing transcription factor (ap2 gene)	0	859		NM_112550.4	Arabidopsis thaliana ATEBP/ERF72/RAP2.3 (RELATED TO AP2 3); DNA binding / protein binding / transcription activator/ transcription factor (ATEBP/ERF72/RAP2.3) mRNA, complete cds	3e-33	145
	EH665542	no significant hits						no significant hit
	EH665543	XM_002515409.1	Ricinus communis aspartate aminotransferase, putative, mRNA	9e-26	127			no significant hit
	EH665544	NG_009073.1	Homo sapiens ATP-binding cassette, sub-family A (ABC1), member 4 (ABCA4) on chromosome 1	5e-05	57.2			no significant hit
	EH665545	no significant hits						no significant hit
	EH665546	DQ465395.1	Nicotiana benthamiana SRC2-like protein mRNA, complete cds	1e-23	120			no significant hit
	EH665547	AB040407.1	Nicotiana tabacum EIG-J7 mRNA for elicitor inducible protein, complete cds	0	839			no significant hit
	EH665548	XM_002520090.1	Ricinus communis Protein PPLZ12, putative, mRNA	3e-19	105		NM_125669.2	Arabidopsis thaliana band 7 family protein (AT5G62740) mRNA, complete cds	4e-19	98.7
	EH665549	XM_002534445.1	Ricinus communis protein with unknown function, mRNA	0.002	53.6			no significant hit									538	640	6e-14	87.8
	EH665550	XM_002301461.1	Populus trichocarpa predicted protein, mRNA	5e-10	75.2		NM_123231.3	Arabidopsis thaliana unknown protein (AT5G38700) mRNA, complete cds	0.008	44.6
	EH665551	AL929353.1	Plasmodium falciparum strain 3D7, chromosome 5, segment 3/4	3e-05	59		AK230360.1	Arabidopsis thaliana mRNA for hypothetical protein, complete cds, clone: RAFL24-23-M06	0.027	42.8
	EH665552	NM_118852.2	Arabidopsis thaliana ATK2 (ARABIDOPSIS THALIANA KINESIN 2); microtubule motor (ATK2) mRNA, complete cds	6e-71	277		NM_118852.2	Arabidopsis thaliana ATK2 (ARABIDOPSIS THALIANA KINESIN 2); microtubule motor (ATK2) mRNA, complete cds	7e-73	277
	EH665553	FJ979826.1	Nicotiana tabacum cultivar Samsun NN enolase mRNA, complete cds	0	939		NM_129209.3	Arabidopsis thaliana LOS2 (Low expression of osmotically responsive genes 1); phosphopyruvate hydratase (LOS2) mRNA, complete cds	6e-118	426
	EH665554	XM_002532491.1	Ricinus communis Vacuolar protein sorting protein, putative, mRNA	1e-106	396		NM_103933.5	Arabidopsis thaliana HIT1 (HEAT-INTOLERANT 1); transporter (HIT1) mRNA, complete cds	2e-93	345
	EH665555	no significant hits						no significant hit
	EH665556	EU117376.1	Manihot esculenta cultivar TME3 chloroplast, complete genome	0.001	53.6		AL162691.1	Arabidopsis thaliana DNA chromosome 3, BAC clone T28A8	0.027	42.8
	EH665557	XM_002308159.1	Populus trichocarpa predicted protein, mRNA	6e-15	91.5		NM_115263.3	Arabidopsis thaliana protein kinase family protein (AT3G54030) mRNA, complete cds	9e-15	84.2
	EH665558	XM_001928455.1	PREDICTED: Sus scrofa similar to E3 ubiquitin-protein ligase CHFR (Checkpoint with forkhead and RING finger domains protein) (RING finger protein 196) (LOC100154400), mRNA	0.019	50			no significant hit
	EH665559	X66284.1	S.tuberosum mRNA for mitochondrial processing peptidase	1e-168	601		NM_112519.3	Arabidopsis thaliana MPPALPHA (mitochondrial processing peptidase alpha subunit); metalloendopeptidase (MPPALPHA) mRNA, complete cds	3e-33	145
	EH665560	AY639146.1	Nicotiana tabacum proline oxidase/dehydrogenase 2 (PROX2) mRNA, complete cds	4e-155	556			no significant hit
	EH665561	AJ718099.1	Nicotiana tabacum cDNA-AFLP-fragment BSTT3-31-215, cultivar Bright Yellow 2	2e-34	156		NM_124463.3	Arabidopsis thaliana MAB1 (MACCI-BOU); pyruvate dehydrogenase (acetyl-transferring) (MAB1) mRNA, complete cds	5e-12	75.2
	EH665562	AY083163.1	Olea europaea subsp. europaea fatty acid desaturase 2 (fad2) mRNA, complete cds	4e-36	161		NM_112047.3	Arabidopsis thaliana FAD2 (FATTY ACID DESATURASE 2); delta12-fatty acid dehydrogenase (FAD2) mRNA, complete cds	1e-13	80.6
	EH665563	DQ865431.1	Nicotiana tabacum microsatellite A27 sequence	2e-12	82.4			no significant hit
	EH665564	no significant hits						no significant hit
	EH665565	EF434388.1	Nicotiana tabacum ABA biosynthesis-related protein (SDR) gene, promoter region	7e-22	114			no significant hit
	EH665566	U96498.1	Nicotiana sylvestris ATPase beta subunit (nsatp2.2.1) gene, nuclear gene encoding mitochondrial protein, complete cds	1e-76	297			no significant hit
	EH665567	AB369410.1	Petunia integrifolia subsp. inflata PolA1 gene for RNA polymerase I largest subunit, partial cds, strain: A9	7e-123	450		NM_115626.1	Arabidopsis thaliana NRPA1 (nuclear RNA polymerase A 1); DNA binding / DNA-directed RNA polymerase (NRPA1) mRNA, complete cds	3e-21	105
	EH665568	no significant hits						no significant hit
	EH665569	AC110920.10	Mus musculus chromosome 12, clone RP23-328I23, complete sequence	0.024	50			no significant hit
	EH665570	AC080037.11	Homo sapiens chromosome 17, clone CTD-3010D24, complete sequence	9e-14	87.8		NM_001124123.1	Arabidopsis thaliana sec34-like family protein (AT1G73430) mRNA, complete cds	5e-05	51.8
	EH665571	XM_002312705.1	Populus trichocarpa predicted protein, mRNA	2e-22	116		NM_111493.5	Arabidopsis thaliana structural constituent of ribosome (AT3G06180) mRNA, complete cds	3e-14	82.4
	EH665572	AY346455.1	Solanum chacoense histone deacetylase (HD2a) mRNA, complete cds	4e-88	334			no significant hit
	EH665573	AY501384.1	Capsicum annuum histone H2A-like protein mRNA, complete sequence	0.005	51.8			no significant hit
	EH665574	XM_002516375.1	Ricinus communis conserved hypothetical protein, mRNA	7e-27	131		NM_112110.3	Arabidopsis thaliana LEM3 (ligand-effect modulator 3) family protein / CDC50 family protein (AT3G12740) mRNA, complete cds	1e-19	100
	EH665575	XM_002523664.1	Ricinus communis transferase, putative, mRNA	4e-36	161			no significant hit
	EH665576	XM_002530354.1	Ricinus communis conserved hypothetical protein, mRNA	2e-27	132		NM_120666.2	Arabidopsis thaliana unknown protein (AT5G05840) mRNA, complete cds	3e-08	62.6
	EH665577	AB158612.1	Nicotiana tabacum mRNA for actin, complete cds	8e-167	596		NM_112046.3	Arabidopsis thaliana ACT11 (ACTIN-11); structural constituent of cytoskeleton (ACT11) mRNA, complete cds	1e-95	352
	EH665578	no significant hits						no significant hit
	EH665579	DQ923118.2	Nicotiana tabacum cytosolic NADP-malic enzyme mRNA, complete cds	0	839		NM_121205.3	Arabidopsis thaliana ATNADP-ME2 (NADP-MALIC ENZYME 2); malate dehydrogenase (oxaloacetate-decarboxylating) (NADP+)/ malic enzyme/ oxidoreductase, a> (ATNADP-ME2) mRNA, complete cds	7e-54	214
	EH665580	AY422690.1	Nicotiana attenuata tissue-type shoot beta-tubulin (TUB) mRNA, complete cds	0	980		NM_106228.2	Arabidopsis thaliana TUB1 (tubulin beta-1 chain); structural molecule (TUB1) mRNA, complete cds	2e-162	574
	EH665581	XM_002313045.1	Populus trichocarpa predicted protein, mRNA	7e-08	68			no significant hit
	EH665582	AY554166.1	Nicotiana tabacum putative mitochondrial malate dehydrogenase mRNA, partial cds; nuclear gene for mitochondrial product	4e-152	547		AY087304.1	Arabidopsis thaliana clone 33917 mRNA, complete sequence	3e-52	208
	EH665583	EU057689.1	Solanum lycopersicum EZ2 (EZ2) mRNA, complete cds	0	756		NM_127902.2	Arabidopsis thaliana CLF (CURLY LEAF); transcription factor (CLF) mRNA, complete cds	5e-31	138
	EH665584	D43624.1	Nicotiana tabacum mRNA for ascorbate oxidase precursor, complete cds	8e-15	91.5			no significant hit
	EH665585	no significant hits						no significant hit
	EH665586	AJ006483.1	Lycopersicon esculentum sbt4e gene	3e-154	554			no significant hit
	EH665587	AY741503.1	Nicotiana tabacum SAMT (SAMT) mRNA, complete cds	8e-168	600		NM_114355.2	Arabidopsis thaliana FAMT (FARNESOIC ACID CARBOXYL-O-METHYLTRANSFERASE); S-adenosylmethionine-dependent methyltransferase/ farnesoic acid O-methylt> (FAMT) mRNA, complete cds	0.027	42.8
	EH665588	AB117744.1	Nicotiana tabacum Nt14-3-3omega1 gene for 14-3-3 protein, complete cds	0	800		AY084342.1	Arabidopsis thaliana clone 104934 mRNA, complete sequence	1e-50	203
	EH665589	M64261.1	Nicotiana tabacum 3-deoxy-D-arabino-heptulosonate 7-phosphate synthase, complete cds	0	949		NM_120162.4	Arabidopsis thaliana DHS1 (3-DEOXY-D-ARABINO-HEPTULOSONATE 7-PHOSPHATE SYNTHASE 1); 3-deoxy-7-phosphoheptulonate synthase (DHS1) mRNA, complete cds	5e-18	95.1
	EH665590	AY928105.1	Nicotiana attenuata threonine deaminase (TD) gene, complete cds	3e-110	408			no significant hit
	EH665591	AB107689.1	Nicotiana tabacum AGP1 mRNA for AG-motif binding protein-1, complete cds	5e-69	271		AB018111.1	Arabidopsis thaliana genomic DNA, chromosome 5, TAC clone:K2A11	0.027	42.8
	EH665592	EF411203.1	Solanum tuberosum WRKY protein mRNA, complete cds	1e-76	297			no significant hit
	EH665593	NM_001137961.1	Zea mays hypothetical protein LOC100192765 (LOC100192765), mRNA	9e-08	68			no significant hit
	EH665594	FJ156068.1	Forsythia suspensa 40S ribosomal protein S15-like protein (RPS15) mRNA, complete cds	9e-128	466		NM_100308.3	Arabidopsis thaliana RPS15 (CYTOSOLIC RIBOSOMAL PROTEIN S15); structural constituent of ribosome (RPS15) mRNA, complete cds	5e-100	367
[truncated: 671 more rows]
