# Supplementary material for: Transcriptional changes related to secondary wall formation in xylem of transgenic lines of tobacco altered for lignin or xylan content which show improved saccharification
Source: Phytochemistry. 2012 Feb;74:79–89. doi: 10.1016/j.phytochem.2011.10.009 (PMC3657182; doi:10.1016/j.phytochem.2011.10.009)
Supplement: Supplementary data 2 [file mmc2.xls]

## Sheet: Sheet1
Supplementary Data II: Transcription factors in the EST library constructed from xylogenic tobacco cell culture Tcyt. Methods of library construction are described in Supplementary Methods I. Column A shows genes that differ in expression by more than twofold between the xylogenic tobacco cell culture and the wildtype culture. Red = up-regulation, Green = down-regulation
Significant changes in expression between Tcyt and wildtype	EST number	Accession number	Description	E-value	Score		Accession number	Description	E-value	Score
	EH663626	XM_002532975.1	Ricinus communis transcription factor RF2a, putative, mRNA	2e-40	176		AB073159.1	Arabidopsis thaliana DNA, chromosome 4 centromere region, BAC clone:T2P22	7e-29	131
	EH663642	XM_002529900.1	Ricinus communis DNA binding protein, putative, mRNA	4e-70	275		NM_125462.3	Arabidopsis thaliana REV (REVOLUTA); DNA binding / lipid binding / transcription factor (REV) mRNA, complete cds	8e-47	190
	EH663645	FJ225394.1	Glycine max clone GM_WBb0070A12 dehydration responsive protein, zinc finger proteins, calcineurin-like phosphoesterase, methyltransferase, truncated copia-type retroelement proteins, Rpp4 candidate 1, retroelement pol polyprotein, Rpp4 candidate 2, truncated putative gag polyprotein, truncated putative polyprotein, putative cellulase, truncated copia-type polyprotein, copia-type polyprotein, and …	5e-05	59		AK221658.1	Arabidopsis thaliana mRNA for hypothetical protein, complete cds, clone: RAFL09-50-N05	0.007	51.8
	EH663692	GQ377441.1	(Populus tomentosa x P. bolleana) x P. tomentosa WRKY transcription factor 21 mRNA, complete cds	8e-08	68			no significant hit
	EH663699	EF016490.1	Malus x domestica cultivar Royal Gala MYB transcription factor (MYB1)	3e-25	125		NM_115431.2	Arabidopsis thaliana MYB109 (myb domain protein 109); DNA binding / transcription factor (MYB109) mRNA, complete cds	4e-13	78.8
	EH663739	BT012911.1	Lycopersicon esculentum clone 114029F, mRNA sequence	2e-92	349		NM_117084.2	Arabidopsis thaliana zinc finger (C3HC4-type RING finger) family protein (AT4G10160) mRNA, complete cds	5e-30	134
	EH663795	AJ417876.1	Nicotiana tabacum mRNA for IAA9 protein	0	973		NM_180944.2	Arabidopsis thaliana IAA9 (indoleacetic acid-induced protein 9); transcription factor (IAA9) mRNA, complete cds	0.002	46.4
	EH663903	EU560895.1	Capsicum annuum clone NW040102 putative bZIP transcriptional activator mRNA, complete cds	4e-38	168			no significant hit
	EH663904	EU560895.1	Capsicum annuum clone NW040102 putative bZIP transcriptional activator mRNA, complete cds	1e-38	169			no significant hit
	EH664002	BT013711.1	Lycopersicon esculentum clone 132555F, mRNA sequence	7e-59	237		NM_179499.2	Arabidopsis thaliana ARF1 (AUXIN RESPONSE FACTOR 1); transcription factor (ARF1) mRNA, complete cds	3e-27	125
	EH664082	AJ417876.1	Nicotiana tabacum mRNA for IAA9 protein	0	735		NM_180944.2	Arabidopsis thaliana IAA9 (indoleacetic acid-induced protein 9); transcription factor (IAA9) mRNA, complete cds	0.002	46.4
	EH664089	GQ377446.1	(Populus tomentosa x P. bolleana) x P. tomentosa WRKY transcription factor 26 mRNA, complete cds	1e-18	104			no significant hit
	EH664121	AB040471.1	Nicotiana tabacum mRNA for bZIP transcriptional activator RSG, complete cds	7e-22	114			no significant hit
	EH664218	AY061648.1	Nicotiana tabacum bZIP transcription factor (BZI-1) mRNA, complete cds	1e-06	64.4			no significant hit
	EH664239	DQ294268.1	Solanum tuberosum clone 138G04 RRM-containing RNA-binding protein-like protein mRNA, complete cds	7e-79	304		NM_128511.1	Arabidopsis thaliana zinc finger (CCCH-type) family protein / RNA recognition motif (RRM)-containing protein (AT2G29580) mRNA, complete cds	2e-42	176
	EH664300	XM_002527095.1	Ricinus communis protein binding protein, putative, mRNA	3e-21	113		NM_122217.2	Arabidopsis thaliana zinc finger (C3HC4-type RING finger) family protein (AT5G23110) mRNA, complete cds	2e-11	73.4
	EH664371	AB201544.1	Nicotiana benthamiana NbNACa1 mRNA for alpha chain of nascent polypeptide associated complex, complete cds	6e-78	300		NM_125003.1	Arabidopsis thaliana zinc finger (C2H2 type) family protein (AT5G56200) mRNA, complete cds	3e-07	59
	EH664382	AF096299.1	Nicotiana tabacum DNA-binding protein 2 (WRKY2) mRNA, complete cds	0	825		NM_126385.3	Arabidopsis thaliana WRKY3 (WRKY DNA-binding protein 3); transcription factor (WRKY3) mRNA, complete cds	4e-06	55.4
	EH664598	XM_002529900.1	Ricinus communis DNA binding protein, putative, mRNA	9e-31	143		NM_125462.3	Arabidopsis thaliana REV (REVOLUTA); DNA binding / lipid binding / transcription factor (REV) mRNA, complete cds	4e-25	118
	EH664609	AJ438489.1	Nicotiana tabacum mRNA for cytochrome P450 (CYP90 gene)	6e-134	486		NM_100083.1	Arabidopsis thaliana zinc finger (C2H2 type) family protein (AT1G02030) mRNA, complete cds	0.027	42.8
	EH664611	XM_002516829.1	Ricinus communis zinc finger protein, putative, mRNA	1e-104	389		BX841616.1	Arabidopsis thaliana Full-length cDNA Complete sequence from clone GSLTFB20ZD07 of Flowers and buds of strain col-0 of Arabidopsis thaliana (thale cress)	2e-98	361
	EH664626	XM_002531169.1	Ricinus communis GATA transcription factor, putative, mRNA	1e-41	179		NM_124085.4	Arabidopsis thaliana zinc finger (GATA type) family protein (AT5G47140) mRNA, complete cds	3e-14	82.4
	EH664627	XM_002530585.1	Ricinus communis RING-H2 finger protein ATL4M, putative, mRNA	3e-93	351		NM_127327.3	Arabidopsis thaliana zinc finger (C3HC4-type RING finger) family protein (AT2G17730) mRNA, complete cds	3e-78	295
	EH664631	BT014043.1	Lycopersicon esculentum clone 133108F, mRNA sequence	8e-135	489		NM_112248.3	Arabidopsis thaliana DNA binding / DNA-directed RNA polymerase (AT3G13940) mRNA, complete cds	5e-05	51.8
	EH664638	AK247313.1	Solanum lycopersicum cDNA, clone: LEFL1093CC04, HTC in leaf	9e-166	592		NM_128415.3	Arabidopsis thaliana RAP2.7/TOE1 (TARGET OF EAT1 1); DNA binding / transcription factor (RAP2.7/TOE1) mRNA, complete cds	2e-16	89.7
	EH664755	XM_002309489.1	Populus trichocarpa predicted protein, mRNA	5e-55	224		NM_119063.2	Arabidopsis thaliana zinc finger (CCCH-type) family protein (AT4G29190) mRNA, complete cds	8e-41	170
	EH664769	AB006606.1	Petunia x hybrida mRNA for ZPT4-4, complete cds	6e-40	174		NM_130075.3	Arabidopsis thaliana zinc finger (C2H2 type) family protein (AT2G45120) mRNA, complete cds	0.0002	50
	EH664788	XM_002314306.1	Populus trichocarpa predicted protein, mRNA	2e-26	131		NM_180275.2	Arabidopsis thaliana rhomboid family protein / zinc finger protein-related (AT3G17611) mRNA, complete cds	4e-32	141
	EH664797	XM_002523349.1	Ricinus communis zinc finger protein, putative, mRNA	2e-07	68		AM180574.1	Arabidopsis lyrata subsp. petraea mama gene for methylthioalkylmalate synthase a, exons 1-10	0.002	46.4
	EH664813	XM_002527169.1	Ricinus communis DNA binding protein, putative, mRNA	1e-09	75.2		NM_001036319.1	Arabidopsis thaliana unknown protein (AT2G22660) mRNA, complete cds	7e-10	68
	EH664873	NM_122036.4	Arabidopsis thaliana 40S ribosomal protein S8 (RPS8A) (AT5G20290) mRNA, complete cds	7e-77	298		NM_179967.2	Arabidopsis thaliana HTA8; DNA binding (HTA8) mRNA, complete cds	9e-59	230
	EH664895	AJ417876.1	Nicotiana tabacum mRNA for IAA9 protein	0	939		NM_180944.2	Arabidopsis thaliana IAA9 (indoleacetic acid-induced protein 9); transcription factor (IAA9) mRNA, complete cds	0.008	44.6
	EH664942	D26015.1	Nicotiana tabacum mRNA for CND41, chloroplast nucleoid DNA binding protein with aspartic protease activity, complete cds	0	728			no significant hit
	EH664982	GQ377441.1	(Populus tomentosa x P. bolleana) x P. tomentosa WRKY transcription factor 21 mRNA, complete cds	0.0002	57.2			no significant hit
	EH664991	XM_002519059.1	Ricinus communis Protein ariadne-1, putative, mRNA	3e-33	152		NM_127167.3	Arabidopsis thaliana zinc finger protein-related (AT2G16090) mRNA, complete cds	1e-32	143
	EH665092	XM_002512392.1	Ricinus communis DNA binding protein, putative, mRNA	2e-30	143		NM_180186.2	Arabidopsis thaliana transcription factor, putative / zinc finger (C3HC4 type RING finger) family protein (AT3G05545) mRNA, complete cds	6e-17	91.5
	EH665098	AJ417876.1	Nicotiana tabacum mRNA for IAA9 protein	0	913		NM_179697.3	Arabidopsis thaliana IAA8 (indoleacetic acid-induced protein 8); transcription factor (IAA8) mRNA, complete cds	2e-09	66.2
	EH665155	XM_002519803.1	Ricinus communis transcription factor IWS1, putative, mRNA	7e-156	560		NM_102946.3	Arabidopsis thaliana unknown protein (AT1G32130) mRNA, complete cds	3e-109	398
	EH665178	AF154656.1	Nicotiana tabacum clone PR47 mRNA sequence	0	780		NM_112550.4	Arabidopsis thaliana ATEBP/ERF72/RAP2.3 (RELATED TO AP2 3); DNA binding / protein binding / transcription activator/ transcription factor (ATEBP/ERF72/RAP2.3) mRNA, complete cds	5e-24	114
	EH665185	AF004233.1	Nicotiana tabacum hydroxy-methyl-glutaryl-coenzyme A reductase (HMGRL) mRNA, complete cds	0	980		AF488597.1	Arabidopsis thaliana clone bHLH064 putative bHLH transcription factor mRNA, complete cds	3e-08	62.6
	EH665196	AF154656.1	Nicotiana tabacum clone PR47 mRNA sequence	0	958		NM_112550.4	Arabidopsis thaliana ATEBP/ERF72/RAP2.3 (RELATED TO AP2 3); DNA binding / protein binding / transcription activator/ transcription factor (ATEBP/ERF72/RAP2.3) mRNA, complete cds	2e-29	132
	EH665227	AJ417876.1	Nicotiana tabacum mRNA for IAA9 protein	6e-101	376		NM_180944.2	Arabidopsis thaliana IAA9 (indoleacetic acid-induced protein 9); transcription factor (IAA9) mRNA, complete cds	0.027	42.8
	EH665236	AB372272.1	Capsicum chinense mRNA for putative zinc finger family protein, complete cds	7e-151	544		NM_203056.2	Arabidopsis thaliana zinc finger (C3HC4-type RING finger) family protein (AT5G15790) mRNA, complete cds	0.008	44.6
	EH665346	DQ822906.1	Glycine max MYB transcription factor MYB181 (MYB181) mRNA, complete cds	0.019	50		X75782.1	A.thaliana (L.Heynh.) chloroplast mRNA for recombinant APS-kinase	0.0002	50
	EH665351	AJ417876.1	Nicotiana tabacum mRNA for IAA9 protein	0	888		NM_180944.2	Arabidopsis thaliana IAA9 (indoleacetic acid-induced protein 9); transcription factor (IAA9) mRNA, complete cds	5e-05	51.8
	EH665403	DQ840659.1	Solanum lycopersicum cultivar Heinz 1706 DNA binding protein-like gene, complete sequence	2e-24	122			no significant hit
	EH665541	AJ299252.1	Nicotiana tabacum partial mRNA for AP2 domain-containing transcription factor (ap2 gene)	0	859		NM_112550.4	Arabidopsis thaliana ATEBP/ERF72/RAP2.3 (RELATED TO AP2 3); DNA binding / protein binding / transcription activator/ transcription factor (ATEBP/ERF72/RAP2.3) mRNA, complete cds	3e-33	145
	EH665567	AB369410.1	Petunia integrifolia subsp. inflata PolA1 gene for RNA polymerase I largest subunit, partial cds, strain: A9	7e-123	450		NM_115626.1	Arabidopsis thaliana NRPA1 (nuclear RNA polymerase A 1); DNA binding / DNA-directed RNA polymerase (NRPA1) mRNA, complete cds	3e-21	105
	EH665583	EU057689.1	Solanum lycopersicum EZ2 (EZ2) mRNA, complete cds	0	756		NM_127902.2	Arabidopsis thaliana CLF (CURLY LEAF); transcription factor (CLF) mRNA, complete cds	5e-31	138
	EH665617	AF509867.1	Petunia x hybrida nam-like protein 4 (NH4) mRNA, complete cds	0	778		NM_111885.3	Arabidopsis thaliana ANAC053 (Arabidopsis NAC domain containing protein 53); transcription factor (ANAC053) mRNA, complete cds	3e-33	145
	EH665670	XM_002533195.1	Ricinus communis zinc finger protein, putative, mRNA	4e-06	62.6			no significant hit
	EH665679	AF275345.3	Lycopersicon esculentum putative permease gene, partial cds; suppressor-like protein, putative centromere protein, putative auxin growth promotor protein, and putative protein phosphatase genes, complete cds; LTR-A long terminal repeat, complete sequence; putative copia-like polyprotein gene, complete cds; LTR-B long terminal repeat, complete sequence; MADS-box transcription factor JOINTLESS gene…	1e-19	107			no significant hit
	EH665684	AB025347.1	Nicotiana tabacum mRNA for transcription factor, complete cds	0	948			no significant hit
	EH665732	XM_002533423.1	Ricinus communis S-adenosylmethionine-dependent methyltransferase, putative, mRNA	5e-18	102		NM_180297.3	Arabidopsis thaliana zinc finger (C3HC4-type RING finger) family protein / ankyrin repeat family protein (AT3G23280) mRNA, complete cds	2e-10	69.8
	EH665733	NM_111868.2	Arabidopsis thaliana transcription initiation factor IIB-2 / general transcription factor TFIIB-2 (TFIIB2) (AT3G10330) mRNA, complete cds	3e-17	100		NM_111868.2	Arabidopsis thaliana transcription initiation factor IIB-2 / general transcription factor TFIIB-2 (TFIIB2) (AT3G10330) mRNA, complete cds	1e-19	100
	EH665779	XM_002522982.1	Ricinus communis zinc finger protein, putative, mRNA	4e-44	188		NM_114998.4	Arabidopsis thaliana zinc finger (DHHC type) family protein (AT3G51390) mRNA, complete cds	3e-27	125
	EH665826	XM_002514551.1	Ricinus communis transcription factor BIM1, putative, mRNA	3e-14	89.7		AK229468.1	Arabidopsis thaliana mRNA for hypothetical protein, complete cds, clone: RAFL16-86-C19	0.008	44.6
	EH665834	XM_002514551.1	Ricinus communis transcription factor BIM1, putative, mRNA	6e-10	75.2			no significant hit
	EH665877	AY529642.1	Capsicum annuum ethylene-responsive factor-like protein 1 (ERFLP1) mRNA, complete cds	1e-89	340		NM_112550.4	Arabidopsis thaliana ATEBP/ERF72/RAP2.3 (RELATED TO AP2 3); DNA binding / protein binding / transcription activator/ transcription factor (ATEBP/ERF72/RAP2.3) mRNA, complete cds	8e-22	107
	EH665883	XM_002531601.1	Ricinus communis pcdc2/rp-8, putative, mRNA	4e-19	104		NM_116455.5	Arabidopsis thaliana zinc finger (MYND type) family protein / programmed cell death 2 C-terminal domain-containing protein (AT4G02220) mRNA, complete cds	2e-10	69.8
	EH665907	FJ647191.1	Ananas comosus zinc-finger transcription factor (RCHY1) mRNA, complete cds	0.0006	55.4		AY070720.1	Arabidopsis thaliana AT5g25560/T14C9_100 mRNA sequence	0.002	46.4
	EH665919	XM_002283703.1	PREDICTED: Vitis vinifera similar to transcription factor-related (LOC100260583), mRNA	7e-09	71.6		BT046180.1	Arabidopsis thaliana unknown protein (At1g17040) mRNA, complete cds	1e-07	60.8
	EH665940	XM_002419550.1	Candida dubliniensis CD36 general transcriptional co-repressor, putative (CD36_86950) mRNA, complete cds	4e-05	59		NM_118954.3	Arabidopsis thaliana AP2 domain-containing transcription factor, putative (AT4G28140) mRNA, complete cds	0.008	44.6
	EH665983	AB026443.2	Nicotiana sylvestris Nscnd41 gene for 41 kD chloroplast nucleoid DNA binding protein (CND41), complete cds	6e-15	93.3			no significant hit
	EH666021	AY229992.1	Capsicum annuum transcription factor CaWRKY1 (WRKY1) mRNA, complete cds	4e-16	95.1		NM_102016.2	Arabidopsis thaliana unknown protein (AT1G21670) mRNA, complete cds	0.008	44.6
	EH666065	AB017694.1	Nicotiana tabacum WREBP-2 mRNA, complete cds	2e-122	448		NM_178992.3	Arabidopsis thaliana zinc finger (C2H2 type) family protein (AT4G06634) mRNA, complete cds	9e-15	84.2
	EH666075	AB016266.1	Nicotiana sylvestris nserf4 gene for ethylene-responsive element binding factor, complete cds	1e-13	87.8		NM_117855.2	Arabidopsis thaliana ATERF-1 (ETHYLENE RESPONSIVE ELEMENT BINDING FACTOR 1); DNA binding / transcription activator/ transcription factor (ATERF-1) mRNA, complete cds	2e-09	66.2
	EH666091	XM_002280861.1	PREDICTED: Vitis vinifera hypothetical protein LOC100241603 (LOC100241603), mRNA	5e-70	275		NM_128511.1	Arabidopsis thaliana zinc finger (CCCH-type) family protein / RNA recognition motif (RRM)-containing protein (AT2G29580) mRNA, complete cds	7e-54	214
	EH666142	DQ882684.1	Solanum tuberosum CONSTANS-like protein (CO) mRNA, complete cds	3e-144	522		NM_122402.2	Arabidopsis thaliana zinc finger (B-box type) family protein (AT5G24930) mRNA, complete cds	6e-55	217
	EH666146	NM_115299.1	Arabidopsis thaliana transcription factor (AT3G54390) mRNA, complete cds	5e-47	197		NM_115299.1	Arabidopsis thaliana transcription factor (AT3G54390) mRNA, complete cds	5e-49	197
